# Supplementary material for: Conservation of symbiotic signaling since the most recent common ancestor of land plants
Source: Proc Natl Acad Sci U S A. 2024 Dec 31;122(1):e2408539121. doi: 10.1073/pnas.2408539121 (PMC11725925; doi:10.1073/pnas.2408539121)
Supplement: Supplementary file 2 — Dataset S01 (XLSX) [file pnas.2408539121.sd01.xlsx]

## Sheet: README
Sheet	Columns	Description
Marpal_rawdata	gene_id	Raw count from RNAseq data
	Marpal_EmptyVector_R1
	Marpal_EmptyVector_R2
	Marpal_EmptyVector_R3
	Marpal_MpaCYCLOPS-DD_R1
	Marpal_MpaCYCLOPS-DD_R2
	Marpal_MpaCYCLOPS-DD_R3
	Marpal_MtCCAMK-Kin_R1
	Marpal_MtCCAMK-Kin_R2
	Marpal_MtCCAMK-Kin_R3
	Marpal_MtCYCLOPS-DD_R1
	Marpal_MtCYCLOPS-DD_R2
	Marpal_MtCYCLOPS-DD_R3
Marpal_DEGs	Gene_id
	Gene nickname
	Process
	Description
	GO
	IPR
	logFC_Marpal_MpaCYCLOPS-DD	Differential expressed genes compared to "Marpal_EmptyVector" samples
	FDR_Marpal_MpaCYCLOPS-DD
	updown_Marpal_MpaCYCLOPS-DD
	logFC_Marpal_MtCCAMK-Kin
	FDR_Marpal_MtCCAMK-Kin
	updown_Marpal_MtCCAMK-Kin
	logFC_Marpal_MtCYCLOPS-DD
	FDR_Marpal_MtCYCLOPS-DD
	updown_Marpal_MtCYCLOPS-DD
	logFC_Marpal_3wpiMyc	Differential expressed genes from Rich et al. 2021 in "Myc vs mock" conditions at 3, 5 and 8 week post inoculation
	FDR_Marpal_3wpiMyc
	logFC_Marpal_5wpiMyc
	FDR_Marpal_5wpiMyc
	logFC_Marpal_8wpiMyc
	FDR_Marpal_8wpiMyc

## Sheet: 2A_Marpal_rawdata
Gene_id	Marpal_EmptyVector_R1	Marpal_EmptyVector_R2	Marpal_EmptyVector_R3	Marpal_MpaCYCLOPS-DD_R1	Marpal_MpaCYCLOPS-DD_R2	Marpal_MpaCYCLOPS-DD_R3	Marpal_MtCCAMK-Kin_R1	Marpal_MtCCAMK-Kin_R2	Marpal_MtCCAMK-Kin_R3	Marpal_MtCYCLOPS-DD_R1	Marpal_MtCYCLOPS-DD_R2	Marpal_MtCYCLOPS-DD_R3
Marpal_utg000001g0000001	1608	1939	901	1182	1256	1200	2697	2188	1512	1457	1602	1709
Marpal_utg000001g0000011	208	295	192	252	233	195	362	349	258	245	303	299
Marpal_utg000001g0000021	0	0	0	0	2	2	0	3	0	0	2	0
Marpal_utg000001g0000031	8	10	5	9	20	15	6	9	4	13	10	8
Marpal_utg000001g0000041	366	464	306	469	496	318	635	654	415	472	479	558
Marpal_utg000001g0000051	4	7	3	19	8	19	13	24	3	12	12	11
Marpal_utg000001g0000061	4078	3897	3467	2964	3336	2576	5451	4279	3130	3006	3550	3664
Marpal_utg000001g0000071	237	270	329	327	551	414	630	432	344	364	378	483
Marpal_utg000001g0000081	9	12	7	16	13	5	13	8	17	17	13	12
Marpal_utg000001g0000091	0	0	0	4	3	1	1	3	3	2	0	0
Marpal_utg000001g0000101	0	1	1	0	0	0	0	0	0	0	0	0
Marpal_utg000001g0000111	0	0	0	0	0	0	0	0	0	0	0	0
Marpal_utg000001g0000121	32	67	860	56	42	38	4	64	29	47	160	49
Marpal_utg000001g0000131	8	2	3	5	0	1	0	6	9	6	4	5
Marpal_utg000001g0000141	1193.14	1422.35	1311.12	851.097	908.582	1014.17	1490.48	1795.68	1119.31	1340.48	1174.01	1360.93
Marpal_utg000001g0000151	1	4	1	0	1	4	1	1	3	0	0	3
Marpal_utg000001g0000161	862	739	382	383	424	338	549	521	474	391	456	430
Marpal_utg000001g0000171	950	992	806	1070	1101	892	1458	1719	988	1254	1245	1498
Marpal_utg000001g0000201	48	67.052	19.849	39.373	47.016	22.406	44.4	54.143	32.183	43.928	42.661	54.667
Marpal_utg000001g0000211	3162	2248	2284	1983	2783	1626	1839	1607	1451	2980	3196	4233
Marpal_utg000001g0000221	2063	2195	2386	2015	2072	1487	2836	2678	1643	2099	2054	2401
Marpal_utg000001g0000231	113	99	13	93	110	121	199	144	76	167	170	122
Marpal_utg000001g0000251	256	301	62	466	443	336	466	332	203	373	384	350
Marpal_utg000001g0000261	6	3	6	2	3	1	6	1	7	4	7	5
Marpal_utg000001g0000281	22	16	12	54	24	24	48	42	29	22	62	55
Marpal_utg000001g0000301	0	0	0	1	3	1	3	2	0	4	2	0
Marpal_utg000001g0000311	10	14	22	33	41	26	16	15	11	29	21	57
Marpal_utg000001g0000321	0	0	0	0	0	0	1	0	0	0	0	0
Marpal_utg000001g0000341	1360	1771	969	1566	1513	1429	2452	1889	1339	1617	1595	1881
Marpal_utg000001g0000351	72	76	251	62	104	67	64	87	50	66	70	85
Marpal_utg000001g0000361	261	256	90	128	109	105	242	189	127	205	179	216
Marpal_utg000001g0000371	25254	24444	11842	19540	20071	15859	29933	20513	15577	19745	22872	25241
Marpal_utg000001g0000381	1768	1819	939	1664	2453	1374	3754	2890	2024	2017	2387	2473
Marpal_utg000001g0000391	10	15	7	19	10	6	16	16	7	28	20	23
Marpal_utg000001g0000401	1026	962	590	650	779	674	1005	782	581	804	832	1119
Marpal_utg000001g0000411	137	123	97	69	66	77	121	100	78	110	110	110
Marpal_utg000001g0000421	475	510	359	328	438	355	432	562	290	466	528	612
Marpal_utg000001g0000431	3	4	0	0	2	0	1	2	2	1	5	1
Marpal_utg000001g0000441	396	514	234	271	335	312	511	485	340	334	392	341
Marpal_utg000001g0000451	38	67	55	45	38	36	54	71	37	58	71	48
Marpal_utg000001g0000471	1743	1838	958	1216	1740	1124	2585	2458	1811	2015	1896	2023
Marpal_utg000001g0000491	158	123	47	192	144	190	331	196	184	241	251	340
Marpal_utg000001g0000501	318	425	190	357	421	314	473	371	206	346	444	457
Marpal_utg000001g0000511	16	20	8	17	27	9	26	13	13	19	30	22
Marpal_utg000001g0000521	1	2	1	7	6	0	13	3	2	7	3	3
Marpal_utg000001g0000531	1059	1607	769	1012	939	880	2145	1524	1366	1150	1397	1440
Marpal_utg000001g0000541	236	331	224	175	268	182	505	469	354	331	346	309
Marpal_utg000001g0000551	24	45	23	28	23	9	21	47	16	27	27	20
Marpal_utg000001g0000561	53	400	67	148	151	117	185	153	317	140	187	115
Marpal_utg000001g0000571	1023	1153	1259	939	983	863	1578	1362	824	1069	1049	1322
Marpal_utg000001g0000581	88	149	71	142	144	100	205	133	84	173	221	215
Marpal_utg000002g0000601	267	289	219	217	216	173	377	316	262	239	216	279
Marpal_utg000002g0000611	228	224	158	149	225	171	286	379	221	210	270	310
Marpal_utg000002g0000621	169	235	114	141	169	144	211	216	176	129	142	157
Marpal_utg000002g0000631	194	252	113	133	158	149	168	285	163	146	213	204
Marpal_utg000002g0000641	520	587	544	429	595	504	808	831	441	564	641	657
Marpal_utg000002g0000651	1652	1759	1564	1911	1882	1476	2556	2417	1256	1835	1954	2189
Marpal_utg000002g0000661	284	314	202	172	228	168	483	657	388	366	342	326
Marpal_utg000002g0000671	2047	1807	1200	1017	1076	954	1218	1046	822	1194	1147	1792
Marpal_utg000002g0000681	345.04	628.272	2373.36	689.7	563.307	429.977	3	51.846	85.507	294.378	1466.34	378.521
Marpal_utg000002g0000691	68.346	110.928	387.544	155.356	124.422	106.75	1	9.612	23.493	60.995	264.731	67
Marpal_utg000002g0000701	0	0	0	2	0	0	0	0	0	0	0	0
Marpal_utg000002g0000711	493.614	1235.8	3906.1	1215.94	1015.27	784.462	5	68.542	164	454.627	1899.93	756.479
Marpal_utg000002g0000721	55	160	441.996	174	190	122.811	0	5	22	98	409	93
Marpal_utg000002g0000731	0	0	0	0	1	0	0	0	1	0	1	0
Marpal_utg000002g0000741	1	0	0	0	1	2	0	2	1	1	0	1
Marpal_utg000002g0000751	334	488	256	403	514	363	872	599	405	481	576	551
Marpal_utg000002g0000761	1252	1088	807	2889	2986	2501	3039	2280	1450	1592	1859	1977
Marpal_utg000002g0000771	37	44	34	39	63	49	101	92	61	41	50	62
Marpal_utg000002g0000781	1	0	0	0	0	0	2	3	4	0	0	1
Marpal_utg000002g0000791	13	12	3	3	5	7	2	13	7	4	16	15
Marpal_utg000002g0000801	0	0	0	0	0	0	0	0	0	0	0	0
Marpal_utg000002g0000811	371	311	351	268	378	293	438	415	312	351	399	429
Marpal_utg000002g0000831	39	37	69	40	60	43	22	28	59	40	123	49
Marpal_utg000002g0000841	467	416	574	326	469	305	306	360	261	354	329	643
Marpal_utg000002g0000851	2	1	0	0	3	0	5	2	2	1	3	1
Marpal_utg000002g0000861	0	0	0	0	0	0	0	0	0	0	0	0
Marpal_utg000002g0000871	503	611	374	498	596	395	852	931	551	616	708	726
Marpal_utg000002g0000881	723	1041	217	762	668	633	1161	948	802	720	1043	785
Marpal_utg000002g0000891	422.788	439.3	291.29	207.518	388.932	304.519	663.421	661.528	461.17	271.36	310.017	478.531
Marpal_utg000002g0000901	405	469	215	385	379	330	658	452	372	444	473	462
Marpal_utg000002g0000911	8	1	3	0	2	1	1	9	1	0	1	0
Marpal_utg000002g0000921	4	14	8	16	4	10	28	16	12	15	13	14
Marpal_utg000002g0000931	4	1	5	4	5	1	6	7	10	3	11	10
Marpal_utg000002g0000941	6509	7540	3286	6307	7510	6088	6428	3907	3100	5846	6591	10157
Marpal_utg000002g0000961	5.136	4.028	2	0	1	3	4.028	1.004	1.01	0	4.066	0
Marpal_utg000002g0000971	56	83	28	100	106	101	119	154	82	112	97	99
Marpal_utg000002g0000981	0	2	8	10	11	24	5	33	4	6	7	4
Marpal_utg000002g0001001	0	0	0	0	0	0	0	0	0	0	0	0
Marpal_utg000002g0001011	3	6	0	1	5	3	7	6	1	9	6	9
Marpal_utg000002g0001021	606	486	355	331	336	341	367	318	260	275	235	319
Marpal_utg000002g0001031	120	130.171	135	257	266	312	323	325.04	121	320	231	262
Marpal_utg000002g0001041	91	70	72	138	168	208	191	170	54	168	127	119
Marpal_utg000002g0001051	0	0	0	0	0	0	0	0	0	0	1	0
Marpal_utg000002g0001061	5.987	15.497	8.688	14.288	9.898	13.057	5.941	13.495	11.348	13.9	18.579	11.293
Marpal_utg000002g0001071	87	110	76	106	137	132	185	199	134	173	268	135
Marpal_utg000002g0001081	600	764	277	488	645	532	1202	1148	889	819	807	811
Marpal_utg000002g0001091	1937	2154	1761	1986	2146	1759	3344	3075	1759	2307	2259	2929
Marpal_utg000002g0001111	2846	3291	1533	2229	2544	2013	3873	3543	2752	2777	2941	3563
Marpal_utg000002g0001121	1259	1180	1442	1267	1297	1294	2587	2118	1159	1897	2127	2040
Marpal_utg000002g0001131	4034	3074	6564	877	1012	998	230	515	552	510	1026	1744
Marpal_utg000002g0001151	2881	2575	2333	1711	2041	1559	2038	2671	1775	1807	1926	2535
Marpal_utg000002g0001161	833	918	745	959	921	759	1358	1230	766	926	1109	1122
Marpal_utg000002g0001171	0	5	0	0	0	2	0	1	0	1.017	0	2
Marpal_utg000002g0001181	50	67	21	120	98	63	64	92	56	100	99	127
Marpal_utg000002g0001191	1972	2240	2418	2680	2708	2037	3746	3532	1808	2617	2605	3283
Marpal_utg000002g0001201	875	858	393	588	743	484	1205	940	641	792	1035	959
Marpal_utg000002g0001211	29	24	20	31	26	29	30	27	18	22	15	32
Marpal_utg000002g0001231	4070	3738	2137	2307	3016	1866	5037	4565	2860	3386	3378	4400
Marpal_utg000002g0001241	0	5	2	2	12	0	4	10	1	3	7	12
Marpal_utg000002g0001251	0	0	0	0	0	0	0	0	0	0	0	0
Marpal_utg000002g0001261	0	0	0	0	0	0	0	0	0	0	0	0
Marpal_utg000002g0001271	0	0	0	0	0	0	0	0	0	0	0	0
Marpal_utg000002g0001281	514	606	333	382	468	356	702	690	418	523	527	579
Marpal_utg000002g0001291	1889	2043	1801	1891	2107	1757	3307	2764	1715	2164	2122	2764
Marpal_utg000002g0001301	36	61	48	32	51	36	68	88	52	70	66	72
Marpal_utg000002g0001321	9990	14237	5004	5721	5835	5885	6667	4957	5895	5594	5792	8471
Marpal_utg000002g0001331	1072	1022	1023	942	1062	742	1209	1653	939	993	1097	1346
Marpal_utg000002g0001341	623	788	286	523	761	573	1488	914	800	848	766	941
Marpal_utg000002g0001351	57	101	31	63	75	94	138	185	94	174	161	155
Marpal_utg000002g0001361	356	422	240	275	379	278	555	599	457	381	422	435
Marpal_utg000002g0001371	460.968	539	355	404	395	357	908	632	620	450	465	656
Marpal_utg000002g0001381	5506	3459	7560	503	519	684	171	636	308	235	555	1166
Marpal_utg000002g0001401	9880	12054	3455	5367	5483	6389	8084	5221	7245	5473	6116	9250
Marpal_utg000002g0001411	32	35	8	22	22	6	25	22	24	12	11	14
Marpal_utg000002g0001421	5314	3970	3391	2231	2606	2339	2395	2225	2000	1729	1860	3252
Marpal_utg000002g0001431	0	0	0	0	0	0	0	0	0	0	0	0
Marpal_utg000002g0001441	498	432	290	332	370	278	494	428	279	311	366	470
Marpal_utg000002g0001451	40	26	8	8	4	1	10	19	12	15	14	17
Marpal_utg000002g0001461	3885	3767	2758	2781	3750	3074	5315	5008	3141	3866	4155	4626
Marpal_utg000002g0001471	477	434	341	436	486	380	642	824	473	552	575	640
Marpal_utg000002g0001481	1	0	0	0	0	0	0	0	1	0	0	0
Marpal_utg000002g0001491	1534	1473	721	1121	1431	1097	1907	1653	1248	1271	1334	1496
Marpal_utg000002g0001501	714	992	506	842	841	816	1392	1117	783	934	905	1045
Marpal_utg000002g0001511	36	39	16	57	62	43	7	9	9	25	31	60
Marpal_utg000002g0001521	1304	1344	459	1114	1146	1427	517	613	410	681	745	1619
Marpal_utg000002g0001531	1075	1042	642	958	1070	748	1289	1540	941	1015	968	1203
Marpal_utg000002g0001541	2256	2166	1066	835	1127	857	1069	804	639	848	888	1516
Marpal_utg000002g0001551	1496	1310	864	791	913	774	866	912	604	805	1002	1199
Marpal_utg000002g0001561	18432	18164	11429	18621	19035	15544	26830	22239	15093	18165	20296	25122
Marpal_utg000002g0001571	1855	1794	1834	1726	1972	1507	2767	3189	1534	2103	2077	2508
Marpal_utg000002g0001581	1025	1157	663	687	868	620	1108	1088	877	814	890	947
Marpal_utg000002g0001601	4933	4685	2527	3097	3689	2891	6566	4659	3368	3627	4909	4751
Marpal_utg000002g0001611	6814	6513	3456	2955	3760	3272	5974	4023	3226	3715	4331	5188
Marpal_utg000002g0001631	444	599	420	761	829	575	1670	1496	803	1001	1150	920
Marpal_utg000002g0001641	2665	2672	1476	1878	2347	1770	4170	3993	2984	2923	2728	3089
Marpal_utg000002g0001651	421	410	335	344	437	310	731	774	514	481	541	487
Marpal_utg000002g0001661	4	4	2	4	8	4	1	9	0	4	3	11
Marpal_utg000002g0001671	1570	1603	1120	1261	1292	1100	2117	2142	1420	1703	1922	1817
Marpal_utg000002g0001681	1483	1744	789	1310	1527	1309	2169	2167	1636	1605	1611	1871
Marpal_utg000002g0001701	97	76	234	91	54	53	114	186	63	80	85	92
Marpal_utg000002g0001721	77473	82332	33188	45476	48559	42950	107161	87494	69521	51322	52878	65795
Marpal_utg000002g0001731	60	60	45	33	50	56	148	145	60	88	92	79
Marpal_utg000002g0001741	21	18	11	19	30	13	29	58	25	21	21	26
Marpal_utg000002g0001751	15	11	17	18	19	18	16	55	12	20	41	22
Marpal_utg000002g0001761	692	796	458	511	657	531	969	1007	583	739	765	779
Marpal_utg000002g0001771	269	351	284	278	314	245	485	606	300	339	419	439
Marpal_utg000002g0001791	104.887	80.404	93.998	84	39	56.985	70	55.994	15.992	31	16	78.997
Marpal_utg000002g0001801	1	1	1	0	3	2	0	3	2	1	0	1
Marpal_utg000002g0001811	408	350	571	133	191	154	141	178	127	202	197	377
Marpal_utg000002g0001821	15	15	29	32	71	33	16	26	12	5	4	12
Marpal_utg000002g0001831	21458	23208	6796	11388	11847	12412	16962	10771	14299	11479	12231	19645
Marpal_utg000002g0001841	0	1	0	1	3	0	1	1	0	0	3	1
Marpal_utg000002g0001851	3	7	4	15	4	1	33	22	16	12	19	20
Marpal_utg000002g0001861	318	333	786	182	175	192	180	196	242	160	228	250
Marpal_utg000002g0001871	3835	2872	3029	694	728	651	437	356	777	380	614	1061
Marpal_utg000002g0001881	0	4	6	1.035	7.433	1.027	3	2	2	3.269	1	10
Marpal_utg000002g0001891	382.78	364	350	575	649	498	547	505.461	401.78	684	596.816	1214.58
Marpal_utg000002g0001901	369	402	212	270	331	280	605	625	363	443	397	409
Marpal_utg000002g0001911	323	502	141	245	322	308	458	346	361	266	336	341
Marpal_utg000002g0001931	15737	10935	16330	2594	3763	2233	148	1387	1623	2730	3053	8952
Marpal_utg000002g0001941	1	0	1	5	0	0	2	4	1	0	2	0
Marpal_utg000002g0001951	2	1	1	0	1	5	1	12	2	0	4	3
Marpal_utg000002g0001961	3	6	4	4	2	0	4	4	1	2	6	6
Marpal_utg000002g0001971	165.164	126.37	208.915	404.618	182.555	192.861	446.162	328.571	183.883	179.026	140.415	187.891
Marpal_utg000002g0001991	3	2	1	1	0	0	3	1	1	2	2	1
Marpal_utg000002g0002001	4	0	4	4	8	6	13	23	2	2	4	4
Marpal_utg000002g0002011	220	202	157	144	242	180	146	184	175	138	229	227
Marpal_utg000002g0002021	1	3	0	0	2	3	1	2	1	0	4	0
Marpal_utg000002g0002031	20	26	24	26	20	15	13	11	15	21	25	24
Marpal_utg000002g0002041	36	40	29	110	112	69	67	65	36	96	87	43
Marpal_utg000002g0002051	11	4	17	11	12	9	12	9	8	11	6	15
Marpal_utg000002g0002061	5395	5273	3848	4876	5232	4376	9634	8647	5190	5985	7107	7047
Marpal_utg000002g0002081	218	240	121	184	179	166	237	256	186	179	195	254
Marpal_utg000002g0002091	1539	1417	945	1442	1559	1170	1721	2225	1175	1442	1526	1861
Marpal_utg000002g0002101	1019	1141	1054	761	1006	712	1123	1270	772	856	977	1087
Marpal_utg000002g0002111	3	4	5	11	1	5.723	10	4.748	0	15	5	5
Marpal_utg000002g0002121	0	0	0	0	0	0	0	0	0	0	0	0
Marpal_utg000002g0002131	30	19	16	16	19	10	18	19	11	26	24	26
Marpal_utg000002g0002141	0	0	0	2	0	2	0	0	0	2	0	0
Marpal_utg000002g0002151	1000	981	877	720	899	709	939	896	779	713	763	1153
Marpal_utg000002g0002161	3033	3128	1644	2755	2898	2488	5351	3211	2506	2841	3946	3613
Marpal_utg000002g0002171	3	1	2	5	2	5	3	6	2	3	3	10
Marpal_utg000002g0002181	1247	1419	1208	1572	1820	1380	2827	2432	1611	2094	2095	2237
Marpal_utg000002g0002191	0	0	0	0	0	0	0	0	0	0	0	0
Marpal_utg000002g0002201	0	0	0	0	0	0	0	0	0	0	0	0
Marpal_utg000002g0002211	369	471	420	433	472	372	922	860	488	571	561	548
Marpal_utg000002g0002221	242	293	211	240	291	263	308	422	275	338	360	403
Marpal_utg000002g0002231	367	409	333	337	454	384	656	707	424	511	571	532
Marpal_utg000002g0002251	0	3	0	0	0	0	0	0	0	2	1	0
Marpal_utg000002g0002261	54	72	74	45	78	55	129	132	91	144	157	61
Marpal_utg000002g0002271	671	777	652	683	736	524	944	762	660	565	798	755
Marpal_utg000002g0002281	6638	7025	3655	4556	5245	4167	6953	5570	4533	6142	5827	8089
Marpal_utg000002g0002301	1373	1528	783	969	1166	907	1344	1288	1048	1185	1185	1693
Marpal_utg000002g0002321	3141	3712	1383	2905	3240	2413	3984	3411	3104	3415	3254	4549
Marpal_utg000002g0002341	207	222	168	177	151	134	201	221	138	99	215	226
Marpal_utg000002g0002361	792	786	361	1111	1052	822	3467	2114	1182	1666	1687	1714
Marpal_utg000002g0002371	101	43	86	107	83	67	134	139	99	103	119	149
Marpal_utg000002g0002381	861	1026	832	880	993	862	1297	1435	1006	986	1037	1225
Marpal_utg000002g0002391	36.447	45	31	47	26	23	74	71.707	30	50	49	48
Marpal_utg000002g0002401	14	15	5	7	14	16	8	15	11	16	21	11
Marpal_utg000002g0002411	0	0	0	0	0	0	0	0	0	0	0	0
Marpal_utg000002g0002421	66.553	52	29	28	64	36	74	44.293	53	47	25	52
Marpal_utg000002g0002431	52	68	36	28	50	55	86	87	93	64	66	43
Marpal_utg000002g0002441	32.406	33	20.577	90.553	80.538	42.85	120.967	113.63	78.609	71.186	109.252	103.774
Marpal_utg000002g0002451	0	1	4	7	3.055	15	2	4	2	10	4	1
Marpal_utg000002g0002461	11	8	7	29	33.945	43	22	31	9	22	8	11
Marpal_utg000002g0002471	7.594	0	3.423	22.447	9.462	4.15	13.033	28.37	3.391	8.814	18.748	17.226
Marpal_utg000002g0002481	3352	3297	1813	1472	2018	1686	2704	2598	2037	1981	1839	2520
Marpal_utg000002g0002491	285	237	181	96	158	126	233	310	222	199	235	220
Marpal_utg000002g0002501	183	163	99	125	124	92	204	220	138	131	157	171
Marpal_utg000002g0002511	5995	6821	6750	1792	1466	1578	1532	1049	1839	1132	1287	2731
Marpal_utg000002g0002531	637	706	354	1066	1044	1048	1006	679	589	1003	1152	1369
Marpal_utg000002g0002541	1025	861	544	982	1304	756	500	585	695	849	705	1624
Marpal_utg000002g0002551	0	0	0	0	0	0	0	0	0	0	0	0
Marpal_utg000002g0002561	16	12	36	29	29	22	28	26	22	31	19	54
Marpal_utg000002g0002571	1166	787	673	1165	1466	945	636	665	617	1094	1192	1646
Marpal_utg000002g0002591	455	729	409	523	555	482	1019	1023	582	660	702	890
Marpal_utg000002g0002601	0	0	0	0	0	1	0	0	1	0	0	0
Marpal_utg000002g0002611	642	840	433	924	1037	850	2003	2083	1504	1281	1216	1451
Marpal_utg000002g0002621	150	229	134	230	328	211	388	463	320	340	402	332
Marpal_utg000002g0002631	1	0	5	1	2	1	7	2	7	0	0	1
Marpal_utg000002g0002641	0	0	3	2	2	0	3	0	3	1	6	1
Marpal_utg000002g0002651	1	1	1	4	3	0	0	0	0	1	1	4
Marpal_utg000002g0002661	1480	1127	1966	486	625	463	961	870	573	674	805	724
Marpal_utg000002g0002671	10	11	17	21	21	12	12	18	7	15	11	29
Marpal_utg000002g0002681	2947	2174	1833	2685	2990	1972	5574	3510	2271	2510	2672	2856
Marpal_utg000002g0002701	42	68	17	100	86	81	302	153	141	151	181	206
Marpal_utg000002g0002711	269	290	167	228	221	179	460	396	211	251	252	276
Marpal_utg000002g0002721	6	12	16	13	13	23	11	7	10	5	11	8
Marpal_utg000002g0002731	0	0	0	0	0	0	0	0	0	0	0	0
Marpal_utg000002g0002741	273	351	182	549	674	522	829	918	355	678	581	520
Marpal_utg000002g0002761	73	94	65	262	262	197	327	241	140	265	262	214
Marpal_utg000002g0002771	565	636	393	551	648	521	1212	966	675	738	836	678
Marpal_utg000002g0002781	716	738	525	490	539	452	715	597	416	582	506	788
Marpal_utg000002g0002791	7762	6037	5927	1958	2478	1841	2592	2885	2189	2711	2388	4892
Marpal_utg000002g0002801	0	0	4	0	1	0	0	0	0	0	0	0
Marpal_utg000002g0002811	35	18	79	17	9	14	1	18	6	4	14	10
Marpal_utg000002g0002821	16	39	3	67	80	87	67	68	19	69	59	59
Marpal_utg000002g0002831	113	92	162	88	73	89	147	125	67	89	81	134
Marpal_utg000002g0002841	0	0	0	0	0	0	0	0	0	0	0	0
Marpal_utg000002g0002851	0	0	0	0	0	0	0	0	0	0	0	0
Marpal_utg000002g0002861	0	0	0	0	0	0	0	0	0	0	0	0
Marpal_utg000002g0002871	1	12	5	3	0	2	8	10	0	2	1	1
Marpal_utg000002g0002881	10	7	2	15	15	2	12	6	8	6	9	7
Marpal_utg000002g0002901	170.591	216.029	221	218	211	159	394	381	226	313	313	270
Marpal_utg000002g0002911	3294	4689	2032	2301	2607	3176	6298	5072	4657	1816	2789	2633
Marpal_utg000002g0002921	4	13	3	6	5	7	5	18	8	5	14	11
Marpal_utg000002g0002931	1708	2844	750	3976	4474	3332	3805	2332	2655	3436	3388	4318
Marpal_utg000002g0002941	17	18	16	15	13	24	19	29	16	29	22	38
Marpal_utg000002g0002961	1127	1672	670	2247	2135	1961	7007	4809	3098	3129	3427	2726
Marpal_utg000002g0002971	3	8	3	8	5	8	24	20	12	12	3	13
Marpal_utg000002g0002981	790	826	624	633	640	489	938	967	652	702	916	767
Marpal_utg000002g0002991	2086	2081	1267	857	1047	979	1603	1548	1273	1291	1292	1602
Marpal_utg000002g0003001	8609	8411	6897	5306	6154	4904	8109	7736	4988	5443	6033	7343
Marpal_utg000002g0003011	238	208	277	331	364	251	506	465	296	365	369	359
Marpal_utg000002g0003021	537	595	439	1214	1048	786	1599	1010	657	1031	1050	980
Marpal_utg000002g0003041	0	0	0	0	0	0	0	0	0	0	0	0
Marpal_utg000002g0003051	344	253	192	238	276	237	548	428	281	317	375	297
Marpal_utg000002g0003061	1	0	0	4	6	3	5	1	3	2	5	3
Marpal_utg000002g0003071	3	2	3	5	1	0	2	2	0	2	2	4
Marpal_utg000002g0003081	822	872	1275	637	747	634	753	933	822	716	887	887
Marpal_utg000002g0003091	2891	2937	2123	1649	1788	1657	2822	2420	1825	1865	2161	2253
Marpal_utg000002g0003101	0	0	0	0	0	0	0	0	0	0	0	0
Marpal_utg000002g0003111	12	17	33	14	18	19	13	9	6	14	15	26
Marpal_utg000002g0003121	152	188	145	237	242	224	402	284	262	307	285	357
Marpal_utg000002g0003131	488	489	219	497	583	475	906	925	580	674	669	790
Marpal_utg000002g0003151	56	60	21	94	65	55	142	55	62	77	82	67
Marpal_utg000002g0003161	363	384	282	303	395	214	475	358	283	371	359	415
Marpal_utg000002g0003171	8283	9359	8783	9135	8554	7658	15218	13894	7664	9552	9512	12086
Marpal_utg000002g0003181	24744	23276	15230	21278	22029	19339	32612	28328	20341	24488	25826	30137
Marpal_utg000002g0003191	51	63	62	62	75	72	98	114	51	75	64	110
Marpal_utg000002g0003201	338	491	257	494	467	312	770	644	486	439	593	454
Marpal_utg000002g0003221	347	516	244	483	465	372	895	811	536	614	589	602
Marpal_utg000002g0003231	783	710	245	385	424	565	561	613	297	579	455	953
Marpal_utg000002g0003241	642	714	553	614	661	525	1013	717	594	655	744	850
Marpal_utg000002g0003261	3130	3014	1192	1890	2029	1688	4785	3853	2681	2290	2291	2782
Marpal_utg000002g0003281	1	0	0	0	0	0	0	0	0	3	0	0
Marpal_utg000002g0003291	561	439	306	406	440	320	503	577	430	460	472	639
Marpal_utg000002g0003301	17802	13210	12080	9132	11666	9620	7831	8807	8389	8390	11526	14587
Marpal_utg000002g0003311	44	40	58	20	21	17	14	22	31	31	37	36
Marpal_utg000002g0003321	1369	1271	826	659	937	699	1210	1057	875	915	865	1306
Marpal_utg000002g0003331	5	4	5	13	27	7	10	25	13	18	14	16
Marpal_utg000002g0003341	852	1018	719	592	738	655	1291	1394	851	1037	888	1012
Marpal_utg000002g0003351	899	1006	704	652	749	580	1366	823	637	713	781	940
Marpal_utg000002g0003371	1885	1928	1452	1463	1776	1265	2278	2188	1376	1653	1872	2035
Marpal_utg000002g0003381	368	377	326	334	330	332	653	597	294	364	416	463
Marpal_utg000002g0003391	366	501	513	603	613	439	1012	1015	478	637	692	772
Marpal_utg000002g0003401	13	36	20	58	59	39	64	104	45	68	102	57
Marpal_utg000002g0003411	681	628	582	1405	1529	914	1080	1410	798	1555	1430	2084
Marpal_utg000002g0003431	7	6	2	4	8	2	1	0	8	7	9	2
Marpal_utg000002g0003441	0	0	0	0	0	1	0	0	0	0	5	0
Marpal_utg000002g0003451	235	263	227	195	222	214	411	403	265	283	324	360
Marpal_utg000002g0003461	0	0	0	0	0	0	0	0	0	0	0	0
Marpal_utg000002g0003471	2509	2767	1247	2371	2877	2176	6363	5102	3546	3162	3555	3449
Marpal_utg000002g0003481	899	1122	388	797	924	828	1519	1000	951	890	994	1281
Marpal_utg000002g0003491	964	1008	1031	811	944	693	1283	1699	970	1051	1076	1110
Marpal_utg000002g0003501	180	171	185	162	195	137	312	319	177	166	217	208
Marpal_utg000002g0003511	255	389	414	372	445	369	1104	941	524	717	646	699
Marpal_utg000002g0003521	0	0	55	0	5	3	0	4	0	1	1	0
Marpal_utg000002g0003531	0	1	0	0	0	0	0	0	0	1	0	0
Marpal_utg000002g0003541	129	171	226	218	255	231	350	376	183	289	316	333
Marpal_utg000002g0003551	3485	2943	3372	1434	1777	1387	2020	1590	1082	1644	1600	3093
Marpal_utg000002g0003571	202	145	332	127	128	84	141	159	123	125	157	155
Marpal_utg000002g0003581	1118	1363	1252	1604	1719	1213	2977	2282	1350	1785	1930	2229
Marpal_utg000002g0003591	106	156	123	97	138	136	189	213	126	139	139	191
Marpal_utg000002g0003601	135	180	88	139	127	120	227	189	116	152	122	171
Marpal_utg000002g0003621	47	40	17	138	105	132	254	178	69	182	162	123
Marpal_utg000002g0003631	300	351	220	378	443	313	618	667	459	471	500	541
Marpal_utg000002g0003641	411	463	243	754	648	551	1196	1260	627	906	783	1344
Marpal_utg000002g0003651	0	0	0	0	0	0	0	0	0	0	0	0
Marpal_utg000002g0003661	27	32	11	7	7	11	30	15	16	9	4	12
Marpal_utg000002g0003671	0	0	0	0	0	0	0	0	0	0	0	0
Marpal_utg000002g0003681	2995	3565.94	3392	2156.92	2320.8	1698	4385.93	4456.96	3463.93	3217	3343.97	3793
Marpal_utg000002g0003701	1	1	2	8	9	0	1	1	2	5	0	2
Marpal_utg000002g0003711	5	5	3	0	0	1	4	3	1	0	4	1
Marpal_utg000002g0003721	0	2.061	0	2.08	4.195	0	2.066	2.037	2.073	0	1.028	0
Marpal_utg000002g0003731	165	140	64	167	180	116	275	267	277	222	233	271
Marpal_utg000002g0003741	544	512	433	471	576	359	553	688	355	425	463	604
Marpal_utg000002g0003751	3	2	4	2	1	1	1	0	9	4	1	2
Marpal_utg000002g0003761	3438	3162	12107	1656	1748	1741	2007	2019	1785	1509	1652	1906
Marpal_utg000002g0003771	1697	1447	1138	838	1137	868	1414	1498	1208	1183	1249	1576
Marpal_utg000002g0003781	847	959	435	636	759	594	1084	1055	825	798	886	913
Marpal_utg000002g0003791	1386	1595	1082	1035	1324	1140	4478	3671	2255	1876	1981	1698
Marpal_utg000002g0003801	662	847	507	589	766	630	1390	1356	897	847	895	1007
Marpal_utg000002g0003811	829	1024	895	711	881	677	1268	1364	767	941	931	1242
Marpal_utg000002g0003821	1180	1282	708	777	861	740	1242	1197	838	949	1027	1109
Marpal_utg000002g0003831	769	690	741	643	740	523	1047	1094	653	793	848	827
Marpal_utg000002g0003841	1	7	1	2	10	2	9	11	9	7	3	11
Marpal_utg000002g0003851	10	5	2	13	6	2	7	6	7	8	10	1
Marpal_utg000002g0003861	646	723	344	419	661	465	930	936	708	689	725	879
Marpal_utg000002g0003871	204	184	127	123	148	159	263	243	175	118	163	173
Marpal_utg000002g0003881	730	768	656	590	588	535	1009	1130	680	681	830	874
Marpal_utg000002g0003891	247	345	98	230	279	163	375	272	293	249	251	250
Marpal_utg000002g0003901	8303	6483	4624	2810	3215	3026	3828	3351	2500	2671	2840	4436
Marpal_utg000002g0003911	11	5	24	3	5	13	5	13	7	5	15	6
Marpal_utg000002g0003921	1	0	2	4	1	3	3	0	0	1	1	0
Marpal_utg000002g0003931	0	0	4	2	1	0	1	0	0	3	1	2
Marpal_utg000002g0003941	6622	2546	30623	819	714	446	565	2675	654	402	667	1112
Marpal_utg000002g0003961	122	164	106	222	173	108	292	200	175	189	189	125
Marpal_utg000002g0003971	485	527	189	677	740	594	2443	2050	1149	1226	1371	1087
Marpal_utg000002g0003981	61	46	22	71	90	38	62	89	39	55	76	56
Marpal_utg000002g0003991	5	6	1	11	7	3	3	12	4	4	3	16
Marpal_utg000002g0004001	198	213	164	264	271	193	291	375	195	306	344	344
Marpal_utg000002g0004011	0	0	0	0	0	0	0	0	0	0	0	0
Marpal_utg000002g0004021	0	0	0	0	0	0	0	0	0	0	0	0
Marpal_utg000002g0004031	1	0	0	8	2	2	0	1	0	0	3	6
Marpal_utg000002g0004041	1234	1167	389	1102	1248	1002	1894	2024	1663	1450	1287	1509
Marpal_utg000002g0004051	6	13	10	4	10	4	17	29	7	22	13	17
Marpal_utg000002g0004061	2090	2951	853	2094	2565	1970	6806	3137	2314	3176	3521	3196
Marpal_utg000002g0004071	2	2	0	1	0	1	1	6	2	0	0	1
Marpal_utg000002g0004081	1047	572	624	393	312	273	206	255	214	118	191	463
Marpal_utg000002g0004091	3	3	0	4	2	4	0	1	0	0	3	8
Marpal_utg000002g0004101	0	0	0	0	0	0	0	0	0	0	0	0
Marpal_utg000002g0004111	22	23	13	27	14	12	27	53	37	37	36	21
Marpal_utg000002g0004121	3501	4045	2600	3500	3620	2958	8956	5882	4105	4694	4994	4239
Marpal_utg000002g0004131	15	14	18	24	29	24	32	28	34	37	26	84
Marpal_utg000002g0004141	5929	9250	4059	5654	5645	5558	12035	7726	6175	6766	6092	9306
Marpal_utg000002g0004151	0	1	1	0	0	1	3	0	0	0	0	0
Marpal_utg000002g0004161	0	0	0	0	0	0	0	0	0	0	0	0
Marpal_utg000002g0004171	0	0	0	0	0	0	0	0	0	0	0	0
Marpal_utg000002g0004181	8	1	5	8	9	4	7	6	2	7	5	3
Marpal_utg000002g0004191	0	1	0	0	0	0	0	1	0	1	0	0
Marpal_utg000002g0004201	63	59	25	65	96	49	95	70	92	64	66	52
Marpal_utg000002g0004211	23134	17967	13431	4500	6819	5131	1985	2596	3168	5463	4259	14669
Marpal_utg000002g0004221	3	2	0	0	0	0	4	3	0	2	0	2
Marpal_utg000002g0004231	1089	1020	404	513	672	698	688	666	528	659	574	1302
Marpal_utg000002g0004241	958	1014	711	873	977	763	973	1126	788	813	831	1218
Marpal_utg000002g0004271	3018	2791	1200	3628	4788	2619	1290	1137	2455	3658	2600	6201
Marpal_utg000002g0004281	197	243	176	320	302	255	834	839	437	484	596	411
Marpal_utg000002g0004301	2842	3147	1459	1587	2167	1695	2775	2690	2204	2571	2718	3243
Marpal_utg000002g0004331	48	25	124	60	70	71	87	68	47	53	22	43
Marpal_utg000002g0004341	212	157	530	516	444	296	451	484	206	274	308	378
Marpal_utg000002g0004361	679	843	347	575	689	530	1329	822	589	657	691	979
Marpal_utg000002g0004371	606	672	452	528	606	451	747	1061	643	683	810	835
Marpal_utg000002g0004391	1	0	5	2	3	1	8	5	1	3	4	5
Marpal_utg000002g0004401	1252	1209	953	928	1023	747	1383	1424	916	946	1013	1176
Marpal_utg000002g0004411	438.061	533.51	258.832	319.022	503.951	403.507	677.276	563.79	552.12	424.713	445.505	771.218
Marpal_utg000002g0004421	6	9	1	6	2	2	9	8	1	3	2	8
Marpal_utg000002g0004431	6893	7460	3208	7966	7815	6433	13647	8851	6225	7838	8529	9621
Marpal_utg000002g0004441	32	26	8	19	8	27	34	46	23	28	29	46
Marpal_utg000002g0004451	458	513	296	244	369	291	265	384	221	320	300	485
Marpal_utg000002g0004461	34	41	46	63	74	55	42	49	39	57	48	76
Marpal_utg000002g0004481	1121	1216	682	746	895	736	1444	1505	971	1136	1400	1359
Marpal_utg000002g0004501	540	496	625	533	652	440	846	979	528	675	706	667
Marpal_utg000002g0004511	1138	1309	938	1052	1420	1001	2018	1927	1180	1275	1384	1642
Marpal_utg000003g0004531	1364.41	1673.78	1366.43	1798.06	1641.73	1696.71	5742.19	4268.16	2609.56	2865.14	2555.07	2036.72
Marpal_utg000003g0004541	0	0	0	0	0	0	0	1	0	0	0	0
Marpal_utg000003g0004551	74	68	55	43	53	36	65	98	56	111	65	87
Marpal_utg000003g0004561	6064.59	6121.22	6344.57	6468.94	7117.27	6062.29	17360.8	13847.8	7314.44	9545.86	9085.93	8332.27
Marpal_utg000003g0004571	0	0	0	0	0	0	0	0	0	0	0	0
Marpal_utg000003g0004581	377	408	309	412	423	372	863	671	434	551	606	619
Marpal_utg000003g0004591	32	15	22	11	28	33	39	36	16	29	23	67
Marpal_utg000003g0004601	9	16	18	19	20	18	10	17	13	14	14	9
Marpal_utg000003g0004611	5	6	5	8	9	8	3	0	12	11	4	3
Marpal_utg000003g0004621	16	10	41	36	51	40	16	36	14	14	21	15
Marpal_utg000003g0004631	799	1194	768	671	785	665	1367	1014	809	892	1066	938
Marpal_utg000003g0004651	179	264	82	164	191	144	211	139	197	183	146	203
Marpal_utg000003g0004661	326	400	270	413	434	337	517	530	385	486	537	488
Marpal_utg000003g0004671	0	0	0	0	0	0	0	0	0	0	0	0
Marpal_utg000003g0004681	631	1002	286	1320	1451	1358	1247	954	851	1427	1237	1852
Marpal_utg000003g0004691	0	0	0	0	0	0	0	0	0	0	0	0
Marpal_utg000003g0004701	7.012	21.058	16.011	10.277	10.004	4.001	12.007	24.021	12.005	32.943	13.004	21.01
Marpal_utg000003g0004711	350	410	290	280	310	298	628	697	427	436	474	417
Marpal_utg000003g0004721	538	725	408	570	606	541	1251	884	565	663	771	646
Marpal_utg000003g0004731	363	430	280	236	292	218	402	418	311	275	336	294
Marpal_utg000003g0004741	5682	4735	3066	2498	2594	2500	3098	3456	2254	2037	1952	3940
Marpal_utg000003g0004761	871	985	854	598	782	684	1400	1300	747	920	1018	1098
Marpal_utg000003g0004771	0	0	0	0	0	0	0	0	0	0	0	0
Marpal_utg000003g0004781	2112	1894	1622	1074	1084	1033	1371	1078	789	923	1075	1691
Marpal_utg000003g0004791	2140	1495	1026	333	523	437	409	436	274	452	545	1038
Marpal_utg000003g0004801	2	2	1	3	1	1	2	0	5	5	3	4
Marpal_utg000003g0004811	306	298	250	313	312	265	373	321	239	326	328	471
Marpal_utg000003g0004821	11	6	7	1	1	3	26	7	5	9	7	2
Marpal_utg000003g0004831	0	0	0	0	0	0	0	0	0	0	0	0
Marpal_utg000003g0004841	0	0	0	0	0	0	0	0	0	0	0	0
Marpal_utg000003g0004851	877	1014	505	783	878	579	987	982	710	890	781	1300
Marpal_utg000003g0004871	482	423	160	256	328	208	404	336	281	350	367	387
Marpal_utg000003g0004881	28	21	17	11	22	10	21	40	13	26	29	20
Marpal_utg000003g0004891	251	366	217	324	351	249	405	494	310	352	395	421
Marpal_utg000003g0004901	738	956	701	615	722	575	983	1288	791	757	856	907
Marpal_utg000003g0004911	0	0	0	0	0	0	0	0	0	0	0	0
Marpal_utg000003g0004921	63	95	59	83	79	79	115	72	56	74	74	101
Marpal_utg000003g0004931	4	15	7	12	8	11	16	15	11	13	5	16
Marpal_utg000003g0004941	12	7	7	4	3	3	4	9	4	2	5	13
Marpal_utg000003g0004951	37	38	22	15	27	41	37	42	24	38	37	39
Marpal_utg000003g0004961	148	111	31	57	93	88	109	102	86	104	113	133
Marpal_utg000003g0004971	969	849	1004	780	1036	751	1157	1287	586	998	1226	1366
Marpal_utg000003g0004981	397	391	386	524	481	355	1408	1144	769	754	806	697
Marpal_utg000003g0004991	2768	2941	2395	3538	3438	2712	5249	5628	3296	3299	3594	4061
Marpal_utg000003g0005001	0	0	0	0	0	0	0	0	0	2	0	0
Marpal_utg000003g0005011	3294	3700	4317	5379	5738	4301	10215	11154	5692	7319	7465	6747
Marpal_utg000003g0005031	696	818	466	457	652	450	1030	1125	821	640	850	702
Marpal_utg000003g0005041	3	6	12	20	19	8	8	7	4	12	5	9
Marpal_utg000003g0005051	696	816	816	1309	1122	852	1773	1469	835	928	1025	920
Marpal_utg000003g0005071	5	9	21	14	21	10	17	10	16	6	17	11
Marpal_utg000003g0005081	0	0	0	0	0	0	0	0	0	0	0	1
Marpal_utg000003g0005091	0	0	0	0	0	0	0	0	0	0	0	0
Marpal_utg000003g0005101	0	0	0	0	0	0	0	0	0	0	0	0
Marpal_utg000003g0005111	85.68	74.348	31.414	63.156	67.925	59.284	77.23	15.19	48.62	26.207	29.662	45.746
Marpal_utg000003g0005121	5	4	2	2	5	3	0	0	1	4	1	3
Marpal_utg000003g0005131	438.505	293.056	131.658	419.07	469.466	333.716	357.191	156.565	231.641	217.81	129.519	325.691
Marpal_utg000003g0005141	0	0	0	0	0	0	0	0	0	0	0	0
Marpal_utg000003g0005151	305	181	547	54	92	77	13	149	67	49	77	114
Marpal_utg000003g0005161	61	52	50	114	143	53	3634	127	77	30	53	46
Marpal_utg000003g0005171	240	256	197	258	254	223	375	411	241	300	295	444
Marpal_utg000003g0005181	497	621	342	464	499	389	867	843	537	564	709	657
Marpal_utg000003g0005191	84	50	67	69	77	49	110	102	46	65	45	55
Marpal_utg000003g0005201	67	51	85	92	96	71	94	149	58	80	99	100
Marpal_utg000003g0005211	799	851	675	677	693	491	999	921	626	744	713	903
Marpal_utg000003g0005221	75	102	74	149	99	133	497	296	148	163	215	155
Marpal_utg000003g0005231	2	2	0	0	0	0	0	0	0	2	0	3
Marpal_utg000003g0005241	1329	1309	919	1643	1797	1349	2280	2315	1349	1680	1755	1961
Marpal_utg000003g0005251	6	10	4	16	11	11	10	11	13	13	12	12
Marpal_utg000003g0005261	814	983	642	490	652	544	849	836	644	631	826	879
Marpal_utg000003g0005271	1695	1850	679	1226	1588	1160	2822	2081	1785	1799	1914	2044
Marpal_utg000003g0005281	0	1	0	2	5	1	0	2	0	1	1	0
Marpal_utg000003g0005291	462	549	323	421	452	374	587	639	469	438	614	594
Marpal_utg000003g0005301	1316	1736	989	1284	1178	1381	1782	1500	1508	1057	1311	1414
Marpal_utg000003g0005311	441	448	192	238	330	291	712	737	613	421	577	489
Marpal_utg000003g0005321	31300	22006	28420	5594	10357	6399	365	3010	4549	6232	5252	20433
Marpal_utg000003g0005331	953	1027	521	818	1006	809	1594	1207	817	1001	1191	1342
Marpal_utg000003g0005341	319	307	434	338	350	293	500	644	331	381	494	472
Marpal_utg000003g0005361	0	0	0	0	0	0	0	0	0	0	0	0
Marpal_utg000003g0005371	0	0	0	0	0	0	0	0	0	0	0	0
Marpal_utg000003g0005381	0	0	0	0	0	0	0	0	0	0	0	0
Marpal_utg000003g0005391	273	372	227	216	267	203	380	464	331	319	329	372
Marpal_utg000003g0005421	720	675	369	705	951	537	1074	910	792	1279	1259	1113
Marpal_utg000003g0005431	0	0	0	0	0	0	0	0	1	0	0	0
Marpal_utg000003g0005441	687	693	393	657	875	662	995	1185	819	896	985	1109
Marpal_utg000003g0005451	898	889	940	825	1083	721	1218	1616	964	1020	1076	1193
Marpal_utg000003g0005461	6	11	37	4	7	7	7	6	6	8	17	9
Marpal_utg000003g0005471	938	879	1123	474	562	468	670	544	440	509	580	633
Marpal_utg000003g0005481	82	54	72	47	85	22	41	87	45	54	79	64
Marpal_utg000003g0005491	7004	6759	4519	9370	11851	7679	14349	14676	8554	10438	11322	10339
Marpal_utg000003g0005511	2606	2577	2619	2714	3560	2696	5650	5855	3012	4007	4088	4174
Marpal_utg000003g0005531	0	0	0	0	0	1	0	2	2	0	0	0
Marpal_utg000003g0005541	283	317	200	367	378	365	860	750	410	616	700	720
Marpal_utg000003g0005551	15	29	26	29	35	49	1	15	33	33	79	89
Marpal_utg000003g0005561	0	5	0	0	0	0	0	0	0	0	0	0
Marpal_utg000003g0005571	841	747	636	1265	1504	1179	3002	2777	2261	2362	2268	2385
Marpal_utg000003g0005581	3234	3736	3307	3670	3388	2766	6457	5404	2818	3812	3761	4400
Marpal_utg000003g0005591	3098	3008	2744	2978	3119	2484	4340	3900	2456	2984	3293	3917
Marpal_utg000003g0005601	233	268	218	184	216	188	400	511	306	273	323	278
Marpal_utg000003g0005621	494	494	243	487	492	473	1248	820	538	761	888	981
Marpal_utg000003g0005631	232	384	100	251	277	169	363	373	338	283	281	302
Marpal_utg000003g0005651	0	0	0	0	0	0	0	0	0	0	0	2
Marpal_utg000003g0005671	92	106	65	19	34	34	54	58	31	54	72	51
Marpal_utg000003g0005681	15498	15849	11062	16226	15555	12976	23391	18829	12218	15113	16485	20126
Marpal_utg000003g0005691	5867	6143	4339	4831	4911	4289	9903	8043	4278	4978	5398	6455
Marpal_utg000003g0005711	2824	2602	1682	1762	1334	1230	1673	1003	1033	1094	1172	2092
Marpal_utg000003g0005721	12	5	1	0	0	1	9	7	0	1	0	2
Marpal_utg000003g0005731	0	0	0	0	0	0	1	0	0	0	0	0
Marpal_utg000003g0005741	563	523	392	537	552	531	1201	511	365	828	747	690
Marpal_utg000003g0005751	12	33	39	17	37	31	38	30	52	28	31	32
Marpal_utg000003g0005761	2157	2467	1157	1594	1633	1524	2240	2097	1257	1656	2008	2149
Marpal_utg000003g0005771	12	19	10	5	3	6	8	17	16	9	14	15
Marpal_utg000003g0005781	447	521	347	325	440	413	579	522	360	439	518	519
Marpal_utg000003g0005791	134	165	85	227	233	176	195	218	193	210	220	277
Marpal_utg000003g0005801	16	23	8	26	31	13	30	15	25	16	21	27
Marpal_utg000003g0005811	37260.5	31256.3	15135.7	28976.6	32513.6	23679.2	41591.7	33631.4	27313.3	28902.3	29173.9	36186.6
Marpal_utg000003g0005821	38575.5	33124.7	16259.3	19284.4	23143.4	17781.8	36744.3	29330.6	25113.7	21481.7	23895.1	25965.4
Marpal_utg000003g0005831	120	120	49	39	38	31	42	57	33	34	40	85
Marpal_utg000003g0005841	2274	2991	1262	3715	3943	3482	7910	5143	2727	5355	6036	5764
Marpal_utg000003g0005851	224	192	194	181	207	160	198	285	155	207	207	227
Marpal_utg000003g0005861	0	0	0	0	0	0	0	0	0	0	0	0
Marpal_utg000003g0005871	930	1005	413	887	1149	691	590	527	706	817	692	1669
Marpal_utg000003g0005881	1289	1529	871	1124	1376	1103	2731	2807	1486	1607	1898	1589
Marpal_utg000003g0005891	317	385	318	287	380	307	648	737	403	454	516	499
Marpal_utg000003g0005901	1	0	0	0	0	0	0	0	2	0	0	0
Marpal_utg000003g0005911	2130	2381	1065	1818	1788	1821	3694	2664	1989	2027	2540	2073
Marpal_utg000003g0005931	1010	967	759	823	1003	776	1228	1769	1049	1105	1353	1381
Marpal_utg000003g0005941	850	1069	599	899	883	780	1227	1135	705	1041	980	1408
Marpal_utg000003g0005951	19	43	19	23	34	10	37	41	24	30	13	39
Marpal_utg000003g0005961	177	143	146	206	210	157	252	301	178	225	232	243
Marpal_utg000003g0005971	1316	1441	719	1018	1247	882	1660	1801	1318	1397	1423	1461
Marpal_utg000003g0005991	2896	3060	3399	2963	3113	3188	4524	4714	2510	4723	3550	4056
Marpal_utg000003g0006001	1930	1655	2207	1067	1111	964	1285	1086	850	997	1355	1460
Marpal_utg000003g0006011	799	905	629.001	565	611	497	984	949	626	609	743.999	790
Marpal_utg000003g0006021	2368	2487	1577	1558	1703	1574	2854	2479	1877	1981	2462	2527
Marpal_utg000003g0006031	1814	1853	1671	1666	1674	1463	4026	3462	2433	2326	2650	2003
Marpal_utg000003g0006051	185	236	68	176	189	106	270	231	206	212	218	183
Marpal_utg000003g0006061	669	723	410	527	579	447	1154	1001	675	711	752	823
Marpal_utg000003g0006071	38	25	27	19	21	19	57	27	22	46	33	38
Marpal_utg000003g0006081	14	15	16	32	18	22	24	10	16	29	18	20
Marpal_utg000003g0006091	404	488	229	294	389	274	549	667	403	410	513	446
Marpal_utg000003g0006101	1001	1143	574	866	898	665	1344	1568	868	982	1076	1244
Marpal_utg000003g0006111	725	847	493	588	751	558	1297	1030	871	658	608	732
Marpal_utg000003g0006131	407	356	254	386	455	295	603	564	450	335	429	421
Marpal_utg000003g0006141	542	519	832	559	645	496	581	552	459	406	555	471
Marpal_utg000003g0006151	2935	3507	1662	2350	3014	2194	4626	4389	3391	2800	3104	3478
Marpal_utg000003g0006171	16	19	3	14	7	5	12	5	7	14	12	16
Marpal_utg000003g0006181	0	0	2	0	0	1	0	1	0	3	0	1
Marpal_utg000003g0006191	0	0	0	0	0	0	0	0	0	0	0	0
Marpal_utg000003g0006201	580	489	537	599	548	486	445	525	293	466	464	659
Marpal_utg000003g0006211	7	10	8	7	17	4	28	35	11	10	14	20
Marpal_utg000003g0006221	6	7	7	17	11	4	0	4	1	5	3	11
Marpal_utg000003g0006231	4	0	8	3	16	8	14	11	3	8	10	16
Marpal_utg000003g0006251	1022	1063	911	1016	1448	1060	1884	2287	828	1392	1558	1781
Marpal_utg000003g0006271	34	27	25	97	121	74	172	125	38	110	142	140
Marpal_utg000003g0006281	649	706	628	556	558	585	953	976	567	702	717	812
Marpal_utg000003g0006291	173	199	78	329	199	174	244	172	184	243	230	299
Marpal_utg000003g0006311	22	24	12	18	20	14	13	17	11	17	25	21
Marpal_utg000003g0006321	770	785	253	356	391	306	514	485	387	319	365	515
Marpal_utg000003g0006331	0	0	0	0	0	0	0	0	0	0	0	0
Marpal_utg000003g0006341	641	770	576	606	732	603	952	1160	707	729	828	833
Marpal_utg000003g0006351	1063	910	2588	656	549	546	23	526	386	565	1015	809
Marpal_utg000003g0006361	0	3	2	3	3	1	0	0	2	0	1	0
Marpal_utg000003g0006371	8684	5020	35623	1588	1179	1043	1487	5719	2092	937	2007	1746
Marpal_utg000003g0006381	7333	4532	12236.3	1106	826	1071	63	1033	279	529	1198	1788
Marpal_utg000003g0006391	20964	14678	37961	5179	4328	4935	238	2240	2334	2733	6508	7191
Marpal_utg000003g0006401	12	5	17.67	13	2	2	0	7	2	0	5	2
Marpal_utg000003g0006411	0	0	0	0	0	0	0	0	0	0	0	0
Marpal_utg000003g0006421	0	0	0	0	0	0	0	0	0	0	0	0
Marpal_utg000003g0006431	87	106	52	227	223	210	249	239	110	220	220	220
Marpal_utg000003g0006451	1554	1798	811	2524	2904	2163	7936	6060	3009	4750	5102	3707
Marpal_utg000003g0006461	170	250	185	200	227	172	300	354	181	282	248	324
Marpal_utg000003g0006481	28	23	6	7	7	9	8	19	15	20	16	21
Marpal_utg000003g0006491	1380.82	1487	1376	1358.98	1623	1340.49	3083.74	2186.92	1402.98	1815.05	2113.01	2078.2
Marpal_utg000003g0006501	464	565	257	300	429	366	812	710	589	486	477	622
Marpal_utg000003g0006511	658	693	575	732	848	582	974	1042	577	750	767	842
Marpal_utg000003g0006521	7	3	1	0	6	7	7	2	1	6	2	7
Marpal_utg000003g0006531	507	565	472	463	506	372	869	876	420	531	636	516
Marpal_utg000003g0006541	677	725	742	531	526	489	847	699	521	579	717	712
Marpal_utg000003g0006551	860	1104	651	785	975	711	1542	1373	970	1058	1128	1314
Marpal_utg000003g0006561	4731	5285	2766	4313	4554	4198	9604	5914	5096	5040	5896	6401
Marpal_utg000003g0006571	920	805	640	807	771	672	1112	1111	715	886	947	1155
Marpal_utg000003g0006591	1641	2037	1100	1597	1689	1533	2741	2189	1696	1640	1875	2179
Marpal_utg000003g0006601	25	13	4	18	18	13	4	17	7	17	6	24
Marpal_utg000003g0006611	1944	2057	1306	2509	2603	2149	2585	2425	1607	2003	1931	2763
Marpal_utg000003g0006621	7	5	4	3	6	4	6	6	3	10	4	10
Marpal_utg000003g0006631	1031	1041	663	953	1054	739	1109	1157	852	1125	1233	1249
Marpal_utg000003g0006641	47	53	70	45	53	36	46	98	43	48	38	55
Marpal_utg000003g0006651	13717	12135	2943	12920	14765	11658	15347	16474	15523	10320	11423	16339
Marpal_utg000003g0006661	135	164	107	166	193	95	274	250	163	218	230	231
Marpal_utg000003g0006671	78	78	60	152	167	131	349	249	156	259	231	297
Marpal_utg000003g0006681	1428	1445	1162	948	1213	881	1676	1927	1212	1185	1364	1651
Marpal_utg000003g0006691	2060	2155	1526	1011	1340	1107	1819	1682	1097	1196	1164	1828
Marpal_utg000003g0006701	46	51	15	68	68	21	69	58	33	57	59	67
Marpal_utg000003g0006711	404	525	290	353	439	347	673	610	401	406	423	425
Marpal_utg000003g0006721	0	1	0	1	0	0	0	0	1	0	0	0
Marpal_utg000003g0006731	482	624	302	371	350	313	277	443	175	317	315	468
Marpal_utg000003g0006741	37	34	69	43	45	43	96	98	45	40	52	87
Marpal_utg000003g0006761	568	632	480	515	530	419	1064	1163	645	773	793	738
Marpal_utg000003g0006771	397	544	217	455	546	450	1533	1174	742	620	707	726
Marpal_utg000003g0006781	582	635	658	616	724	491	687	809	456	549	618	836
Marpal_utg000003g0006791	58	40	25	11	13	23	11	19	14	33	17	53
Marpal_utg000003g0006801	4737	4458	3844	3875	4222	3162	2163	1971	2015	2742	2618	5219
Marpal_utg000004g0006811	1015	1087	844	1012	999	809	1606	1658	962	1126	1188	1492
Marpal_utg000004g0006821	542	604	398	496	623	434	839	731	503	550	583	790
Marpal_utg000004g0006831	2837	2426	1361	904	1303	1131	1898	1754	1243	1283	1275	1847
Marpal_utg000004g0006841	232	332	101	438	413	320	1077	865	533	746	684	520
Marpal_utg000004g0006851	0	0	0	0	0	0	0	1	0	0	0	0
Marpal_utg000004g0006861	0	0	0	0	0	0	0	0	0	0	0	0
Marpal_utg000004g0006871	812	1185	706	743	978	653	927	807	982	966	877	1176
Marpal_utg000004g0006881	2915	3550	1519	3445	3445	3103	10086	5928	3962	5148	4317	5861
Marpal_utg000004g0006891	2326	2261	1919	1902	2037	1750	3742	2933	1496	1901	2223	2976
Marpal_utg000004g0006901	196	162	295	190	198	214	320	382	184	193	185	244
Marpal_utg000004g0006921	207	212	139	486	235	287	528	476	371	480	480	562
Marpal_utg000004g0006931	59.204	79.207	46.101	90.118	79.094	92.135	330.29	341.525	187.385	207.568	231.238	166.454
Marpal_utg000004g0006941	285	373	148	195	254	199	503	483	307	396	408	307
Marpal_utg000004g0006951	246	212	183	210	227	193	426	384	288	316	326	355
Marpal_utg000004g0006971	53	55	27	85	123	78	177	139	47	115	113	128
Marpal_utg000004g0006981	1	0	0	2	3	0	0	0	1	0	1	0
Marpal_utg000004g0006991	1704	1976	606	1202	1644	1473	2641	1824	1392	1687	1493	2441
Marpal_utg000004g0007001	0	2	0	0	0	0	2	0	1	2	0	0
Marpal_utg000004g0007011	317	395	261	250	332	234	583	602	396	364	494	396
Marpal_utg000004g0007021	491	608	394	499	510	462	662	706	448	571	572	603
Marpal_utg000004g0007031	49	48	133	59	47	44	58	108	43	42	60	36
Marpal_utg000004g0007041	66	53	48	145	105	51	64	116	54	120	100	115
Marpal_utg000004g0007061	15	9	12	22	30	19	39	60	30	27	34	29
Marpal_utg000004g0007071	836	743	456	876	881	647	1356	1368	703	706	810	809
Marpal_utg000004g0007081	722	926	548	742	890	752	1413	1794	968	943	1079	1118
Marpal_utg000004g0007091	0	0	0	0	0	0	0	0	0	0	0	0
Marpal_utg000004g0007101	0	0	0	0	0	0	0	0	0	0	0	0
Marpal_utg000004g0007111	422	502	441	504	583	421	751	800	451	653	732	695
Marpal_utg000004g0007121	2472	2685	1574	2006	2142	1679	2965	2808	1941	2204	2290	2624
Marpal_utg000004g0007131	2019	2001	1163	1230	1558	1367	2316	2237	1809	1698	1711	1908
Marpal_utg000004g0007141	598	1003	599	2315	1974	1699	5748	5661	3719	4033	3529	3089
Marpal_utg000004g0007151	0	0	0	1	0	0	1	5	0	0	0	1
Marpal_utg000004g0007161	4	13	13	37	28	17	11	45	18	17	25	34
Marpal_utg000004g0007171	827	968	531	1019	1430	941	1392	1021	988	1166	1142	1456
Marpal_utg000004g0007181	789	843	286	475	730	472	811	788	676	643	786	1114
Marpal_utg000004g0007191	999	1099	531	685	835	607	1485	1131	927	915	900	1130
Marpal_utg000004g0007201	1097	1152	804	806	992	757	1790	1277	888	1016	1165	1210
Marpal_utg000004g0007211	308	355	228	229	291	199	437	540	343	272	371	405
Marpal_utg000004g0007221	90	103	43	111	107	96	187	175	108	120	144	100
Marpal_utg000004g0007231	19	12	14	13	11	15	28	27	22	20	16	31
Marpal_utg000004g0007241	4570	6274	2064	3077	4110	3444	6336	4517	5231	4618	4295	5784
Marpal_utg000004g0007251	890	812	674	673	755	627	770	1044	603	742	690	912
Marpal_utg000004g0007261	267	247	199	184	250	193	360	413	281	347	363	321
Marpal_utg000004g0007271	633	722	490	612	683	520	776	883	592	666	734	913
Marpal_utg000004g0007281	91	93	52	87	68	74	106	74	76	78	76	68
Marpal_utg000004g0007291	14	25	4	6	8	19	24	17	8	13	25	14
Marpal_utg000004g0007301	331	337	1282	191	160	151	34	29	172	119	616	109
Marpal_utg000004g0007311	4942	5541	3956	3794	4203	3300	5590	5478	3628	4007	5381	4897
Marpal_utg000004g0007331	297	318	278	297	256	205	390	333	229	252	315	379
Marpal_utg000004g0007341	3300	2389	2866	927	1314	1116	1740	2019	914	1419	1388	1762
Marpal_utg000004g0007351	0	0	0	0	0	0	0	0	0	0	0	0
Marpal_utg000004g0007361	13	19	31	16	25	11	18.594	26	18	16	26	15.16
Marpal_utg000004g0007371	0	0	0	0	0	0	0	0	0	0	0	0
Marpal_utg000004g0007381	1017	1067	1090	733	813	735	1971	1623	1011	1152	1250	1068
Marpal_utg000004g0007391	3466	3052	3433	2774	2975	2633	2419	3122	2033	2359	2494	3686
Marpal_utg000004g0007401	581	379	1385	222	294	241	537	535	298	274	312	344
Marpal_utg000004g0007411	0	0	0	0	0	0	0	0	0	1	0	3
Marpal_utg000004g0007421	943	879	350	921	1036	666	938	958	1051	1133	846	1415
Marpal_utg000004g0007441	512	769	1446	1891	1251	1732	1228	1485	1352	1247	2010	3295
Marpal_utg000004g0007451	3	2	17	25	23	12	9	23	7	21	24	25
Marpal_utg000004g0007461	1	2	6	4	3	0	2	2	1	0	2	0
Marpal_utg000004g0007471	0	0	0	0	0	0	0	2	0	0	0	0
Marpal_utg000004g0007481	13362.7	12065.5	10707	7105.07	8661.73	6683.37	7927.85	6607.75	5571.65	5879.89	6527.35	10578.3
Marpal_utg000004g0007491	68.959	66.401	55.227	33.65	45.415	44.999	45.738	38.067	48.74	40.198	33.605	36.923
Marpal_utg000004g0007501	0	0	0	0	0	0	0	0	0	0	0	0
Marpal_utg000004g0007511	352	585	207	283	274	281	697	534	366	301	375	251
Marpal_utg000004g0007531	22	25	4	5	8	2	6	6	4	3	3	6
Marpal_utg000004g0007541	0	0	2	3	0	0	2	3	5	0	4	3
Marpal_utg000004g0007551	1219	1140	820	587	791	687	1082	1055	861	768	871	1035
Marpal_utg000004g0007561	0	0	0	0	0	0	6	0	1	1	1	0
Marpal_utg000004g0007571	3695	6698	2147	3084	3132	3912	9697	6003	4163	3936	4842	4451
Marpal_utg000004g0007591	0	0	0	0	0	0	0	0	0	0	0	0
Marpal_utg000004g0007601	617	673	446	333	570	425	880	1329	822	749	967	838
Marpal_utg000004g0007611	0	2	2	3	0	0	0	6	2	0	0	1
Marpal_utg000004g0007621	1118	1688	839	1236	1498	1509	4329	2949	1796	2076	2568	1849
Marpal_utg000004g0007641	292	491	162	583	644	474	708	527	431	472	461	479
Marpal_utg000004g0007651	774	1038	700	1015	949	834	1671	1718	1232	1092	1339	1357
Marpal_utg000004g0007661	298	351	253	237	333	218	519	627	355	344	386	430
Marpal_utg000004g0007671	737	895	499	753	924	733	1159	987	646	911	771	1045
Marpal_utg000004g0007681	769	773	631	630	837	537	889	940	576	670	748	978
Marpal_utg000004g0007691	1826	1582	643	1947	2323	1545	1097	1100	1774	2386	2114	3101
Marpal_utg000004g0007701	864	1048	590	1178	1426	1126	948	912	824	1038	863	1648
Marpal_utg000004g0007711	142	212	99	237	227	172	200	260	195	201	297	332
Marpal_utg000004g0007721	469	444	280	463	560	445	473	496	335	420	448	758
Marpal_utg000004g0007731	2317	2997	1810	1862	2102	1930	4192	2868	1953	2330	2151	2575
Marpal_utg000004g0007761	13083	8434	47488	2507	2548	2721	390	2444	1470	1474	2754	4808
Marpal_utg000004g0007771	237	100	53	151	226	174	399	343	162	355	319	459
Marpal_utg000004g0007781	896	860	472	457	625	570	808	821	537	616	762	833
Marpal_utg000004g0007811	2275	2765	1021	1593	2105	2324	3107	2079	2144	1607	1925	2032
Marpal_utg000004g0007821	343	389	207	310	403	291	463	511	324	391	369	486
Marpal_utg000004g0007841	358	399	255	321	413	253	517	586	358	458	439	555
Marpal_utg000004g0007851	2276	2135	1131	1672	1925	1604	2679	2250	1649	2104	2081	2641
Marpal_utg000004g0007871	275	360	181	321	396	268	592	562	355	368	396	405
Marpal_utg000004g0007881	1138	970	854	839	1045	811	1789	1801	1131	1211	1218	1221
Marpal_utg000004g0007901	285	186	193	95	103	66	66	214	72	84	76	234
Marpal_utg000004g0007911	2848	2085	4993	1336	1602	1452	903	1720	652	995	1195	2426
Marpal_utg000004g0007921	184	216	91	198	174	149	293	244	171	237	240	166
Marpal_utg000004g0007931	27	20	15	31	15	18	29	30	22	32	26	13
Marpal_utg000004g0007941	107	105	74	119	105	72	138	113	66	119	89	145
Marpal_utg000004g0007951	107.291	126.193	91.702	71.761	94.487	94.5	126.489	86.982	93.355	79.327	89.824	85.942
Marpal_utg000004g0007971	1	0	0	2	2	6	2	3	2	4	3	1
Marpal_utg000004g0007981	0	1	0	2	0	1	1	1	0	0	0	0
Marpal_utg000004g0008001	30	35	27	24	37	18	22	22	17	28	17	15
Marpal_utg000004g0008011	1	2	1	2	0	0	0	0	0	0	0	0
Marpal_utg000004g0008021	4312	4580	3950	5959	6254	5587	9995	7017	4827	5484	6446	7236
Marpal_utg000004g0008031	21	16	43	17	7	8	29	17	31	28	30	45
Marpal_utg000004g0008041	791	648	723	756	869	712	1195	1186	714	843	1066	888
Marpal_utg000004g0008051	2	7	2	14	4	2	14	4	1	4	3	8
Marpal_utg000004g0008071	0	0	0	0	0	0	0	0	0	0	0	0
Marpal_utg000004g0008091	405	442	397	445	506	462	1077	552	315	374	577	615
Marpal_utg000004g0008101	3729	3873	1899	2759	3023	2896	4923	3720	2392	2884	3414	4758
Marpal_utg000004g0008111	5890	6044	2068	6574	6789	5598	2603	2648	3207	5054	4271	10300
Marpal_utg000004g0008121	9	5	5	13	4	15	15	14	8	16	7	7
Marpal_utg000004g0008131	0	0	0	0	0	0	0	0	0	0	0	0
Marpal_utg000004g0008141	736	990	548	907	1208	837	1573	1482	1027	1116	1151	1367
Marpal_utg000004g0008151	1091	2088	1379	1498	2002	1511	4749	3595	2178	2292	2214	2159
Marpal_utg000004g0008171	37	30	18	89	91	111	73	87	25	70	69	68
Marpal_utg000004g0008191	0	0	0	0	0	1	1	0	0	0	0	0
Marpal_utg000004g0008201	21410	23858	7850	23186	25821	25864	55983	28240	26284	31863	30669	37475
Marpal_utg000004g0008211	226	290	136	246	251	191	379	313	282	344	341	270
Marpal_utg000004g0008221	997	1148	610	679	914	674	1313	1275	964	856	1026	1090
Marpal_utg000004g0008241	457	400	424.572	747	1064.68	681.011	867	908	513	660	694	794.154
Marpal_utg000004g0008251	0	0	3.044	0	0	0	5	0	0	0	0	0
Marpal_utg000004g0008261	1462	1491.93	1406.92	1125	1259	962	1676	1667	1223	1240	1266	1324
Marpal_utg000004g0008271	25	20	9	6	5	10	7	3	2	2	7	7
Marpal_utg000004g0008281	33	47	28	47	42	26	87	70	64	65	77	74
Marpal_utg000004g0008291	2888	2532	1639	1774	1269	1415	815	880	895	836	861	1378
Marpal_utg000004g0008311	3	12	62	14	14	12	0	0	3	10	26	5
Marpal_utg000004g0008321	402	492	236	378	370	304	829	599	519	457	434	501
Marpal_utg000004g0008331	75.824	82.265	165.863	127.062	127.674	92.875	94.128	207.567	74.551	74.825	76.356	121.516
Marpal_utg000004g0008341	1	0	0	1	0	0	0	0	0	0	0	0
Marpal_utg000004g0008351	5730	5114	4953	3899	3804	3143	3679	3213	2463	3514	3183	6299
Marpal_utg000004g0008361	4458	3977	5191	1754	2127	1684	1732	1922	1502	1764	1512	3338
Marpal_utg000004g0008371	1417	1604	1332	1105	1266	1156	1786	1690	1022	1437	1350	1784
Marpal_utg000004g0008391	1	0	1	0	2	1	2	1	0	1	2	0
Marpal_utg000004g0008401	222	190	132	163	163	170	424	226	178	234	226	246
Marpal_utg000004g0008411	231	267	266	241	246	217	293	362	156	211	326	313
Marpal_utg000004g0008421	370	459	389	510	521	511	1012	831	561	544	614	604
Marpal_utg000004g0008431	129	109	20	162	233	225	242	201	63	169	216	186
Marpal_utg000004g0008441	684	737	338	439	591	499	867	920	680	702	829	720
Marpal_utg000004g0008461	269.709	244.807	189.298	198.239	182.513	173.5	219.511	212.018	196.645	194.673	241.176	232.058
Marpal_utg000004g0008471	891	910	486	724	973	740	1452	1571	1022	1134	1193	1291
Marpal_utg000004g0008501	0	0	0	0	0	0	0	0	0	0	0	0
Marpal_utg000004g0008511	2	1	0	0	2	4	4	4	2	4	2	4
Marpal_utg000004g0008521	764	943	351	539	708	571	958	888	680	675	645	715
Marpal_utg000004g0008531	27	21	9	8	13	16	12	38	27	5	28	10
Marpal_utg000004g0008541	9	3	6	5	11	7	2	6	7	2	7	4
Marpal_utg000004g0008551	28	37	25	24	22	40	44	48	38	28	35	41
Marpal_utg000004g0008561	247	213	157	377	384	290	584	496	176	335	311	275
Marpal_utg000004g0008581	123	111	106	59	128	74	117	125	97	105	92	110
Marpal_utg000004g0008591	770	964	521	721	756	601	1274	1284	815	869	995	1023
Marpal_utg000004g0008601	7	8	5	14	11	12	9	11	10	13	13	5
Marpal_utg000004g0008611	0	0	0	0	0	0	0	0	0	0	0	0
Marpal_utg000004g0008621	715	947	1165	852	852	819	1084	960	667	889	1582	889
Marpal_utg000004g0008631	88	116	215	87	90	100	150	75	64	106	185	133
Marpal_utg000004g0008641	32	23	34	47	58	46	56	53	41	49	44	51
Marpal_utg000004g0008651	1753	1976	2271	2106	2102	1690	3398	3434	1653	2247	2155	2671
Marpal_utg000004g0008661	0	0	0	0	0	0	0	0	0	0	0	0
Marpal_utg000004g0008671	10	9	5	4	11	4	14	22	7	19	12	9
Marpal_utg000004g0008681	485	680	401	686	702	600	1463	1372	749	906	905	931
Marpal_utg000004g0008691	375	412	274	304	329	273	506	496	265	353	346	392
Marpal_utg000004g0008701	531	562	237	490	483	423	1071	1068	570	681	656	696
Marpal_utg000004g0008711	2132	1889	1059	1233	1587	1083	2789	2427	1619	1668	1832	1953
Marpal_utg000004g0008721	953	844	663	779	839	625	1416	1375	742	1106	1093	1187
Marpal_utg000004g0008741	9	3	10	15	18	7	37	20	13	34	33	30
Marpal_utg000004g0008751	7	16	6	10	6	4	9	11	14	2	12	14
Marpal_utg000004g0008761	497	514	542	488	574	465	619	598	395	489	526	699
Marpal_utg000004g0008771	5	3	9	7	5	9	11	26	0	8	6	6
Marpal_utg000004g0008781	2739	1910	3569	1721	1419	1185	694	1663	448	1053	1181	1982
Marpal_utg000004g0008791	0	0	5	7	1	2	0	4	0	1	5	9
Marpal_utg000004g0008801	1546	1746	1178	862	1016	940	2000	2164	1533	1313	1733	1466
Marpal_utg000004g0008821	326	419	282	280	295	261	397	416	320	343	347	466
Marpal_utg000004g0008831	647	630	770	553	580	454	721	903	484	637	666	771
Marpal_utg000004g0008851	585	492	666	314	362	308	447	453	348	384	435	536
Marpal_utg000004g0008861	2023	2736	826	2150	2470	2147	2731	2881	2328	2478	2632	3001
Marpal_utg000004g0008871	897	952	548	1051	1298	774	1441	1476	1066	1188	1209	1278
Marpal_utg000004g0008881	1903	2249	2210	1239	1511	1268	2182	2440	1689	1553	1527	1912
Marpal_utg000004g0008891	1208	1195	1412	829	1138	887	1929	1554	1060	1048	944	1014
Marpal_utg000004g0008901	1747	1814	1351	1142	1429	1139	1962	1977	1132	1779	1492	1958
Marpal_utg000004g0008921	418	330	351	247	289	238	300	434	273	309	366	471
Marpal_utg000004g0008931	296	272	275	320	397	308	341	260	119	347	392	432
Marpal_utg000004g0008941	223	227	416	282	280	235	531	471	173	374	350	401
Marpal_utg000004g0008951	86	87	36	101	184	151	257	400	166	167	213	267
Marpal_utg000004g0008971	216	272	200	279	307	223	593	451	300	279	405	402
Marpal_utg000004g0008981	1585	1783	1468	1640	2034	1566	3185	2860	1672	2165	2341	2323
Marpal_utg000004g0008991	444	517	394	467	472	436	762	837	484	519	553	631
Marpal_utg000004g0009001	15	2	24	30	19	15	15	5	1	3	4	3
Marpal_utg000004g0009011	140	1120	91	983	846	156	81	50	525	620	2378	383
Marpal_utg000004g0009021	0	0	0	0	0	0	0	0	0	0	0	0
Marpal_utg000004g0009031	0	0	0	0	0	0	0	0	0	0	0	0
Marpal_utg000004g0009041	0	0	0	0	0	0	0	0	0	0	0	0
Marpal_utg000004g0009051	56	46	1	14	18	16	76	15	51	7	20	30
Marpal_utg000004g0009061	0	0	0	0	0	0	0	0	0	0	0	0
Marpal_utg000004g0009071	28	24	7	31	49	29	39	52	37	38	49	75
Marpal_utg000004g0009081	1079	997	1379	757	785	622	994	907	548	720	872	998
Marpal_utg000004g0009101	737	884	562	667	730	653	1181	1112	790	797	959	858
Marpal_utg000004g0009121	3	0	1	6	0	3	7	4	3	5	4	6
Marpal_utg000004g0009131	347	451	299	718	675	452	834	780	496	773	820	876
Marpal_utg000004g0009151	1257	1601	934	1609	1734	1106	1848	1492	1222	1730	1718	1873
Marpal_utg000004g0009161	28	29	104	86	87	61	36	56	34	20	48	44
Marpal_utg000004g0009171	67	40	67	56	48	25	45	58	28	49	71	68
Marpal_utg000004g0009181	658	583	750	750	787	569	981	1130	624	643	843	941
Marpal_utg000004g0009191	62	43	40	55	105	47	124	93	55	56	97	94
Marpal_utg000004g0009211	69	102	105	91	117	88	167	180	113	115	110	115
Marpal_utg000004g0009221	9873	11111	4759	8377	10473	6981	8112	7331	11016	9313	9958	11801
Marpal_utg000004g0009241	3	8	0	5	19	8	8	14	24	14	7	8
Marpal_utg000004g0009251	304	383	251	280	363	299	711	593	362	413	392	467
Marpal_utg000004g0009261	42	40	63	68	63	39	48	45	60	57	78	55
Marpal_utg000004g0009281	191	304	100	107	118	86	281	279	282	115	152	153
Marpal_utg000004g0009291	0	0	0	0	0	0	0	0	0	0	0	0
Marpal_utg000004g0009301	26	30	15	27	23	35	30	32	37	26	40	42
Marpal_utg000004g0009311	0	0	0	0	0	0	0	0	0	0	0	0
Marpal_utg000004g0009321	21	19	3	20	19	10	11	30	23	22	21	24
Marpal_utg000004g0009331	0	3	0	1	4	1	4	5	1	1	3	3
Marpal_utg000004g0009341	0	0	0	0	0	0	0	0	0	2	0	1
Marpal_utg000004g0009351	0	0	0	0	0	0	0	0	0	0	0	0
Marpal_utg000004g0009361	0	4	2	4	8	0	1	4	7	2	1	3
Marpal_utg000004g0009371	0	0	0	0	0	0	0	0	0	0	0	0
Marpal_utg000004g0009381	0	0	0	0	0	0	0	0	0	0	0	0
Marpal_utg000004g0009391	0	0	0	0	0	0	0	0	0	0	0	0
Marpal_utg000004g0009401	0	0	0	0	0	0	0	0	0	0	0	0
Marpal_utg000004g0009411	1	4	4	19	29	69	24	21	6	31	11	21
Marpal_utg000004g0009421	3.039	1.41	8	0	1.504	0	8.172	0	0	0	3.563	0
Marpal_utg000004g0009431	0	0	0	0	0	0	0	0	0	0	0	0
Marpal_utg000004g0009441	0	0	0	0	0	2	3.067	0	0	0	0	0
Marpal_utg000004g0009451	0	0	0	0	0	0	0	0	0	0	0	0
Marpal_utg000004g0009461	0	2.868	0	16.3	6.681	10.851	5.703	6.152	2.738	8.403	12.046	7.07
Marpal_utg000004g0009471	1	2	1	7	8	5	1	0	3	3	4	7
Marpal_utg000004g0009481	342	286	279	569	1147	615	905	577	589	487	838	456
Marpal_utg000004g0009501	538	616	522	458	554	407	881	1104	554	710	643	694
Marpal_utg000004g0009511	671	722	607	710	682	627	1034	1099	589	760	816	966
Marpal_utg000004g0009521	632	660	502	408	590	480	883	1116	724	649	803	812
Marpal_utg000004g0009531	968	936	503	603	878	713	1350	1077	923	884	869	1137
Marpal_utg000004g0009541	293	358	152	468	420	357	919	602	367	566	518	825
Marpal_utg000004g0009551	865	855	608	1628	1620	1350	2926	2657	1198	2206	1875	2287
Marpal_utg000004g0009571	1651	1874	1075	1495	1603	1388	2458	1786	1107	1278	1507	1663
Marpal_utg000004g0009581	181	189	141	185	215	156	345	312	242	288	268	230
Marpal_utg000004g0009591	274	273	209	334	348	314	495	540	357	446	449	469
Marpal_utg000004g0009601	640	672	652	490	628	463	692	690	595	574	590	721
Marpal_utg000004g0009621	926	794	816	497	664	555	834	963	685	714	698	732
Marpal_utg000004g0009631	0	0	0	0	0	3	2	0	0	0	1	0
Marpal_utg000004g0009641	22	20	27	38	27	13	44	47	19	10	23	38
Marpal_utg000004g0009651	0	0	1	0	0	0	0	2	0	0	0	0
Marpal_utg000004g0009661	555	614	395	505	475	408	749	766	437	588	567	596
Marpal_utg000004g0009671	2042	1929	1009	1158	1370	1092	2326	2147	1644	1522	1746	1866
Marpal_utg000004g0009681	5042	5016	5350	4754	4621	3724	6859	6988	3917	4750	5307	5497
Marpal_utg000004g0009691	0	0	0	0	0	0	0	0	0	0	0	0
Marpal_utg000004g0009701	791	696	898	420	583	431	730	779	454	577	735	652
Marpal_utg000004g0009711	119	108	105	111	121	86	176	148	118	105	126	128
Marpal_utg000004g0009721	5	5.788	9	4	10	3	13	12.026	7	14	15	9
Marpal_utg000004g0009731	338	269	173	152	175	130	322	331	231	233	293	273
Marpal_utg000004g0009741	51391	43861	57487	15344	14942	16090	4775	11591	8535	9408	12386	31827
Marpal_utg000004g0009751	1940	2582	1308	3748	4041	2802	10587	8374	3484	5587	5186	4176
Marpal_utg000004g0009761	2096	1993	1660	1678	2276	1799	2576	2607	1840	2120	2016	2158
Marpal_utg000004g0009771	1	2	1	4	9	5	3	6	11	2	7	0
Marpal_utg000004g0009781	23	16	27	18	16	18	14	27	18	4	20	26
Marpal_utg000004g0009791	1297	1102	990	1360	1560	1226	1732	1700	1196	1287	1203	1409
Marpal_utg000004g0009811	16	8	0	5	7	6	10	5	4	7	13	5
Marpal_utg000004g0009821	0	0	0	0	1	0	1	2	1	0	0	0
Marpal_utg000004g0009831	1634	1450	786	1001	1241	913	1678	1395	1141	1214	1199	1700
Marpal_utg000004g0009841	3	0	3	1	4	0	1	2	0	0	0	11
Marpal_utg000004g0009861	307	250	266	301	312	282	370	348	265	385	365	378
Marpal_utg000004g0009871	182	225	126	224	208	173	331	420	145	283	290	273
Marpal_utg000004g0009881	1978	1992	1356	1565	1845	1339	2464	1891	1479	1506	1737	1999
Marpal_utg000004g0009891	3895	3795	2174	1854	2594	1862	3402	3416	2580	2710	2967	3411
Marpal_utg000004g0009901	30	27	40	83	84	52	130	163	60	131	90	159
Marpal_utg000004g0009911	2304	1945	1974	1603	1864	1404	2538	2365	1024	1926	2186	3052
Marpal_utg000004g0009921	925	1157	710	789	843	692	1353	1245	891	951	968	1285
Marpal_utg000004g0009931	0	0	0	0	0	0	0	0	0	0	0	0
Marpal_utg000004g0009941	14	13	67	87	58	17	5	13	57	28	25	37
Marpal_utg000004g0009951	8	27	23	18	30	28	59	93	57	40	42	30
Marpal_utg000004g0009961	1286	1465	1000	1255	1301	1119	1854	1738	1187	1280	1454	1510
Marpal_utg000004g0009971	0	0	0	0	0	0	0	0	0	0	0	0
Marpal_utg000004g0009981	0	0	0	3	0	0	0	0	0	0	0	1
Marpal_utg000005g0009991	0	6	2	1	3	3	4	10	2	1	4	2
Marpal_utg000005g0010001	1840	1861	976	1351	1795	1390	2480	2573	1880	1776	2014	1944
Marpal_utg000005g0010021	0	0	0	0	0	0	0	0	0	0	0	0
Marpal_utg000005g0010031	0	0	0	0	0	0	0	0	0	0	0	0
Marpal_utg000005g0010041	397	316	112	294	329	269	326	266	205	243	289	371
Marpal_utg000005g0010051	553	510	341	330	356	263	413	548	357	412	421	483
Marpal_utg000005g0010071	1608	1423	1181	932	1008	836	1168	1117	850	844	988	1289
Marpal_utg000005g0010081	1971	2123	982	1149	1587	1352	2475	2097	1578	1674	1696	2282
Marpal_utg000005g0010101	4232	4443	4077	4118	3900	3186	4873	4586	2707	3761	3892	4721
Marpal_utg000005g0010111	668	852	576	548	586	541	672	713	490	597	611	819
Marpal_utg000005g0010121	601	629	452	458	564	462	1062	918	632	742	637	670
Marpal_utg000005g0010141	1169	1302	839	698	924	750	1485	1333	833	1083	1029	1285
Marpal_utg000005g0010151	71	99	20	81	71	58	126	151	98	85	110	115
Marpal_utg000005g0010161	577	626	369	472	550	433	686	640	485	534	568	620
Marpal_utg000005g0010171	95	118	60	108	128	105	205	187	117	134	180	133
Marpal_utg000005g0010181	51	44	8	39	48	15	2	7	12	14	14	51
Marpal_utg000005g0010191	21	14	1	15	30	11	2	4	6	2	11	20
Marpal_utg000005g0010201	688	892	533	662	785	538	767	656	588	492	638	851
Marpal_utg000005g0010221	91	25	296	317	365	248	145	195	66	57	153	120
Marpal_utg000005g0010231	85	95	36	78	58	63	131	153	90	76	113	124
Marpal_utg000005g0010241	93	104	45	165	186	160	196	191	94	157	170	166
Marpal_utg000005g0010251	454	488	250	604	921	609	914	503	502	703	741	830
Marpal_utg000005g0010261	7743	7878	8756	3389	3266	2820	3293	3292	4058	2392	3791	4182
Marpal_utg000005g0010271	0	8	9	12	14	5	4	7	5	2	17	10
Marpal_utg000005g0010281	0	0	0	0	0	0	0	0	0	0	0	0
Marpal_utg000005g0010291	1069	948	1003	1146	1363	793	1039	1154	1085	1240	1427	1463
Marpal_utg000005g0010321	65	72	22	44	43	40	188	54	31	33	13	75
Marpal_utg000005g0010331	0	0	0	0	0	0	0	0	0	0	0	0
Marpal_utg000005g0010341	60	73	54	264	228	177	88	137	51	140	99	151
Marpal_utg000005g0010361	349	501	247	734	853	612	1088	1453	673	1026	1323	876
Marpal_utg000005g0010381	56	94	42	61	84	57	56	84	49	75	92	78
Marpal_utg000005g0010391	22	23	39	75	50	44	50	55	30	53	50	44
Marpal_utg000005g0010401	273	255	127	289	392	312	359	438	270	426	378	418
Marpal_utg000005g0010441	88.847	75.321	72.845	315.285	300.507	326.589	256.018	148.905	79.472	133.172	179.753	190.622
Marpal_utg000005g0010461	201	574	1100	626	502	393	6	68	96	288	1540	327
Marpal_utg000005g0010471	37	89	187	179	148	137	0	11	19	88	242	173
Marpal_utg000005g0010491	1	0	3	3	2	1	5	0	0	2	8	1
Marpal_utg000005g0010501	157	177	58	175	193	107	221	242	201	186	136	172
Marpal_utg000005g0010511	719	1144	514	839	734	675	1447	1236	839	791	604	921
Marpal_utg000005g0010521	356	491	324	532	617	454	1130	1213	533	748	853	734
Marpal_utg000005g0010541	27	7	518	5	4	2	6	19	9	8	8	12
Marpal_utg000005g0010551	15	3	267	7	2	16	15	31	4	2	2	5
Marpal_utg000005g0010561	8	13	76	12	4	0	2	10	5	6	6	3
Marpal_utg000005g0010571	598	532	463	345	495	399	458	656	397	452	428	458
Marpal_utg000005g0010581	2883	2157	5412	923	1323	815	732	1012	1106	1151	1150	1615
Marpal_utg000005g0010591	0	0	0	0	0	0	0	0	0	0	0	0
Marpal_utg000005g0010601	0	0	0	0	0	0	0	0	0	0	0	0
Marpal_utg000005g0010611	0	1	4	0	1	2	0	0	0	0	0	1
Marpal_utg000005g0010621	269	314	178	264	303	219	657	454	263	339	416	459
Marpal_utg000005g0010631	791	523	1110	395	400	253	396	442	314	458	578	487
Marpal_utg000005g0010641	5	0	1	0	1	0	2	1	0	1	0	1
Marpal_utg000005g0010651	40	24	14	132	155	126	86	101	56	69	106	86
Marpal_utg000005g0010661	31	33	25	40	58	38	32	35	38	90	54	108
Marpal_utg000005g0010671	1071	1042	930	919	1053	832	1430	1495	943	1099	1180	1295
Marpal_utg000005g0010691	3262	2789	4002	2218	2390	1865	3422	2954	1771	2673	2496	3753
Marpal_utg000005g0010711	187	212	479	324	323	221	430	572	210	380	419	407
Marpal_utg000005g0010721	823	992	833	720	764	690	1027	1085	655	833	832	1051
Marpal_utg000005g0010731	431	579	306	334	419	390	811	670	404	521	512	600
Marpal_utg000005g0010751	0	0	0	0	0	0	0	0	0	0	0	0
Marpal_utg000005g0010761	52	66	33	76	77	65	99	82	54	67	80	122
Marpal_utg000005g0010771	0	0	0	0	0	0	0	0	0	0	0	0
Marpal_utg000005g0010781	0	0	0	0	0	0	0	0	0	0	0	0
Marpal_utg000005g0010791	0	0	0	0	0	0	0	0	0	0	0	0
Marpal_utg000005g0010801	0	2	0	2	3	0	1	2	1	1	0	4
Marpal_utg000005g0010811	3	14	13	8	6	4	12	1	4	2	4	7
Marpal_utg000005g0010821	0	0	0	0	0	0	0	0	0	0	0	0
Marpal_utg000005g0010831	140	144	99	78	65	47	24	32	27	23	31	108
Marpal_utg000005g0010841	25	19	8	7	12	25	15	17	15	7	26	17
Marpal_utg000005g0010851	409	568	113	530	853	619	445	221	570	486	551	613
Marpal_utg000005g0010861	12	15	0	2	2	6	1	0	4	11	7	13
Marpal_utg000005g0010871	5	11	5	4	3	6	9	5	3	5	1	5
Marpal_utg000005g0010881	2	0	0	2	1	2	0	1	0	0	2	4
Marpal_utg000005g0010891	38	110	43	36	53	66	109	71	73	73	48	64
Marpal_utg000005g0010901	76	92	60	76	88	63	118	143	99	102	133	153
Marpal_utg000005g0010911	876	1046	713	1176	1272	993	2600	1879	1255	1572	1497	2000
Marpal_utg000005g0010921	2.282	1.59	0	0	0	7	2.487	6	5	1	2.437	6.7
Marpal_utg000005g0010931	1546	1471	1108	881	1187	915	1481	1670	929	1283	1373	1861
Marpal_utg000005g0010941	1	13	4	9	11	9	12	12	2	8	9	12
Marpal_utg000005g0010951	689	951	464	1592	1355	1465	1760	1533	733	1274	1215	1689
Marpal_utg000005g0010961	2	7	7	3	3	7	10	10	5	3	5	2
Marpal_utg000005g0010971	6	99	5	114	87	92	57	77	37	93	48	59
Marpal_utg000005g0010991	464	399	434	371	417	367	649	732	403	519	489	489
Marpal_utg000005g0011001	344	377	344	431	470	357	584	641	421	483	541	498
Marpal_utg000005g0011011	1935	1783	1266	1299	1461	1163	1448	1244	1431	1503	1666	2017
Marpal_utg000005g0011021	359.392	413.677	349.088	304.828	398.636	372.678	775.197	526.36	273.058	424.42	381.872	446.475
Marpal_utg000005g0011041	0	0	1	1	1	0	0	0	0	0	0	0
Marpal_utg000005g0011051	408	392	365	274	349	289	452	519	287	386	413	426
Marpal_utg000005g0011061	1655	2139	1579	2998	3264	2432	5898	5605	2518	4120	3851	4609
Marpal_utg000005g0011071	36872	41164	11058	37535	40701	35687	74562	44911	36027	45155	42885	56933
Marpal_utg000005g0011081	603	927	280	886	1016	990	2117	1851	1146	1448	1400	1571
Marpal_utg000005g0011091	730	818	527	571	718	545	847	939	679	837	866	815
Marpal_utg000005g0011101	1316	1696	1232	1435	1563	1340	2719	2520	1500	1879	1937	2083
Marpal_utg000005g0011111	513	601	295	360	446	375	631	580	409	437	390	460
Marpal_utg000005g0011121	243	312	286	293	253	238	381	397	207	273	279	327
Marpal_utg000005g0011131	2785	3341	2176	1779	2052	1822	4623	3880	2499	2503	2825	2693
Marpal_utg000005g0011141	2583	2979	1559	1871	2084	1691	3715	3811	2469	2841	3453	3389
Marpal_utg000005g0011151	912	912	335	781	825	677	1446	879	670	811	972	1084
Marpal_utg000005g0011161	36	36	32	91	79	69	182	112	87	120	113	164
Marpal_utg000005g0011171	203	243	114	160	185	181	268	267	175	168	204	268
Marpal_utg000005g0011181	10744	10634	8139	13675	12073	10219	13079	12806	8126	10492	12135	13218
Marpal_utg000005g0011191	86	65	46	46	67	37	82	146	69	78	140	101
Marpal_utg000005g0011201	11	15	7	7	5	10	11	10	6	5	13	13
Marpal_utg000005g0011211	10	13	1	5	5	7	11	23	7	9	7	17
Marpal_utg000005g0011221	24	16	8	3	5	8	15	27	18	17	16	18
Marpal_utg000005g0011231	827	957	718	514	565	463	662	733	466	454	488	715
Marpal_utg000005g0011241	14359	13672	10747	13525	13399	12245	21300	21188	12123	14171	14970	19155
Marpal_utg000005g0011251	930.807	998.321	697.616	835.625	1037.57	692.441	1485.56	1319.6	823.314	927.441	1066.69	1083.98
Marpal_utg000005g0011261	1002.19	1200.68	1159.38	1105.38	1163.43	945.559	1852.44	1886.4	1039.69	1241.56	1467.31	1460.02
Marpal_utg000005g0011281	866	956	613	860	984	786	1397	1217	958	942	1115	1263
Marpal_utg000005g0011291	6023	6093	3286	14375	10574	9277	26930	18933	14804	13830	18319	19720
Marpal_utg000005g0011301	5	6	3	12	3	8	14	24	13	10	18	15
Marpal_utg000005g0011311	803	808	698	612	706	579	1329	1236	758	876	1016	1046
Marpal_utg000005g0011331	37	66	27	180	117	114	114	98	123	131	239	185
Marpal_utg000005g0011341	28117	31113	33792	27543	26389	19584	48562	46914	28868	24347	32504	33752
Marpal_utg000005g0011351	2782	2952	1963	2263	2450	2242	5875	3801	2938	3260	3739	3809
Marpal_utg000005g0011361	24	15	16	40	32	19	39	37	9	23	23	65
Marpal_utg000005g0011371	21	21	15	35	45	23	81	54	37	19	46	27
Marpal_utg000005g0011381	762	784	414	429	489	399	713	775	614	533	652	567
Marpal_utg000005g0011391	7965	6030	15028	4108	3975	3265	5175	5208	3280	3077	3343	4186
Marpal_utg000005g0011411	958	1061	606	1043	1226	884	1958	1702	1095	1360	1263	1683
Marpal_utg000005g0011421	16542	18333	5481	15357	16305	14082	11207	7449	10701	11690	12670	19860
Marpal_utg000005g0011431	2661	3067	1493	2049	2824	2091	3304	3209	2878	2664	3034	3628
Marpal_utg000005g0011451	10	17	27	52	53	58	59	86	47	49	74	71
Marpal_utg000005g0011461	1014	1311	280	1143	1255	1024	4293	3025	2161	1941	1892	1776
Marpal_utg000005g0011481	2456	2059	1091	845	1343	979	1802	1882	1331	1354	1736	2166
Marpal_utg000005g0011491	335	358	144	264	304	267	686	507	443	306	310	285
Marpal_utg000005g0011501	2	6	2	10	5	8	68	40	29	38	24	17
Marpal_utg000005g0011511	942	719	950	859	1066	777	1375	1287	609	1039	1056	1435
Marpal_utg000005g0011521	41	26	24	70	73	75	82	52	51	36	77	53
Marpal_utg000005g0011531	0	0	0	0	0	0	0	0	0	0	0	0
Marpal_utg000005g0011541	0	0	0	0	0	0	0	0	0	0	0	0
Marpal_utg000005g0011551	1942	2103	1132	1473	1663	1340	2261	2002	1369	1594	1700	2003
Marpal_utg000005g0011561	574	808	174	545	565	540	1211	1074	760	805	809	934
Marpal_utg000005g0011581	1121	1264	1005	824	954	799	1803	1596	943	1079	1184	1276
Marpal_utg000005g0011601	1156	1342	580	593	785	668	1167	1204	1177	1013	1370	1045
Marpal_utg000005g0011611	1074	1202	878	1656	1516	1302	2112	1859	1550	1599	1822	1821
Marpal_utg000005g0011631	65	77	40	127	72	81	68	52	44	46	36	104
Marpal_utg000005g0011641	445	538	363	482	434	403	587	515	447	445	427	548
Marpal_utg000005g0011651	775	767	1166	1064	1024	902	1368	1544	747	1207	1154	1341
Marpal_utg000005g0011661	6	4	12	4	5	1	5	2	6	5	7	5
Marpal_utg000005g0011671	35	36	18	39	27	28	29	34	31	24	34	75
Marpal_utg000005g0011681	347	524	245	385	433	395	636	524	425	408	402	446
Marpal_utg000005g0011691	8	15	47	30	25	32	15	35	48	22	36	19
Marpal_utg000005g0011701	2478	4147	4702	7514	7967	8405	5871	5455	7407	4237	7856	5683
Marpal_utg000005g0011711	603	724	448	513	629	596	893	497	641	442	736	536
Marpal_utg000005g0011721	589	559	472	392	494	417	847	957	630	594	634	607
Marpal_utg000005g0011731	1042	1100	411	906	972	727	1353	1269	1056	1026	1032	1388
Marpal_utg000005g0011751	0	0	0	0	0	0	0	0	0	0	0	0
Marpal_utg000005g0011771	373	254	160	256	342	285	359	179	195	182	291	253
Marpal_utg000005g0011781	566	574	349	396	553	421	778	733	493	570	619	671
Marpal_utg000005g0011801	436	552	349	372	534	407	590	606	449	466	547	638
Marpal_utg000005g0011811	346	487	286	291	378	329	599	664	399	496	492	608
Marpal_utg000005g0011821	565	548	339	260	390	327	525	661	421	417	488	585
Marpal_utg000005g0011831	337	409	261	331	385	324	514	404	352	387	456	434
Marpal_utg000005g0011851	9	15	4	7	5	4	6	13	9	15	5	14
Marpal_utg000005g0011861	4698	4313	2638	2021	3026	2024	2109	2360	3107	2578	2068	4223
Marpal_utg000005g0011871	347	394	417	277	370	323	578	799	480	428	562	478
Marpal_utg000005g0011881	586	687	680	544	625	441	839	1073	468	656	654	733
Marpal_utg000005g0011891	1418	1406	1032	1063	1417	1020	2084	1751	1199	1269	1325	1547
Marpal_utg000005g0011901	675	861	604	1030	1081	854	2403	2148	1089	1577	1584	1611
Marpal_utg000005g0011911	15202	15679	15198	12556	14255	12516	23954	23618	15762	14991	14814	19039
Marpal_utg000005g0011931	148	194	138	155	231	174	346	296	220	236	206	279
Marpal_utg000005g0011941	0	0	0	0	0	0	0	0	0	0	0	0
Marpal_utg000005g0011951	604	596	324	429	653	489	1246	1124	685	867	874	1009
Marpal_utg000005g0011961	2	2	6	10	10	6	18	13	5	14	9	4
Marpal_utg000005g0011971	2137	2233	1697	1832	2004	1857	2908	2493	1816	2135	2596	2622
Marpal_utg000005g0011991	103	136	130	118	105	84	178	198	103	107	120	102
Marpal_utg000005g0012001	222	240	147	214	240	216	392	395	227	311	352	319
Marpal_utg000005g0012011	610	675	500	403	524	411	926	1124	680	602	795	658
Marpal_utg000005g0012021	536	611	430	554	653	565	784	853	479	709	717	721
Marpal_utg000005g0012041	1	0	0	0	1	0	0	0	0	0	0	0
Marpal_utg000005g0012051	3	0	1	4	9	1	7	2	4	2	2	4
Marpal_utg000005g0012061	1024	877	470	1365	1899	1108	2025	2173	1494	1765	1988	1792
Marpal_utg000005g0012071	636	595	256	709	623	719	569	450	407	376	649	843
Marpal_utg000005g0012081	268	346	218	384	454	312	609	427	329	384	616	393
Marpal_utg000005g0012091	785	865	450	611	729	619	1297	961	664	756	914	879
Marpal_utg000005g0012101	843	999	540	884	1199	830	2287	2511	1384	1326	1394	1418
Marpal_utg000005g0012111	6	7	6	6	2	10	7	4	6	5	19	7
Marpal_utg000005g0012121	747	967	608	731	738	605	1146	1099	720	776	920	884
Marpal_utg000005g0012131	240	402	290	464	500	414	396	402	261	356	333	373
Marpal_utg000005g0012141	7	16	13	14	20	12	15	15	12	23	19	16
Marpal_utg000005g0012151	4177	4173	2168	3095	2635	3072	6560	5354	4201	3228	3038	5644
Marpal_utg000005g0012161	2755	2585	862	2212	1927	2304	3503	3010	3032	2333	2158	3739
Marpal_utg000005g0012171	2184	2375	1193	2116	1849	2061	3707	3599	2666	2317	2054	3755
Marpal_utg000005g0012181	1973	2158	1248	1774	1862	1732	4007	2956	1995	2307	2211	2796
Marpal_utg000005g0012191	1539	2086	604	1671	1866	2091	5744	4572	3423	2837	2534	2927
Marpal_utg000005g0012211	2791	2858	2968	2964	3153	2520	4497	4664	2665	3298	3379	3937
Marpal_utg000005g0012221	292	332	248	248	252	226	486	455	321	301	272	323
Marpal_utg000005g0012231	580	660	388	372	425	355	743	717	555	525	421	546
Marpal_utg000005g0012241	584	617	811	1407	1216	1053	403	470	587	652	801	1145
Marpal_utg000005g0012251	786	754	585	509	535	492	516	570	424	466	465	790
Marpal_utg000005g0012261	157	170	141	160	204	162	258	286	149	196	248	262
Marpal_utg000005g0012271	1	0	0	0	0	0	1	0	0	1	0	1
Marpal_utg000005g0012281	32	12	29	161	195	122	206	129	42	174	108	148
Marpal_utg000005g0012291	0	0	0	0	0	0	0	0	0	0	0	0
Marpal_utg000005g0012301	36	25	23	58	70	37	78	55	45	58	61	73
Marpal_utg000005g0012311	1822	1839	1073	817	1122	821	1582	1639	1098	1130	1113	1269
Marpal_utg000005g0012331	584	654	401	381	434	497	653	816	580	551	686	739
Marpal_utg000005g0012341	32	33	21	31	32	28	35	35	21	29	35	46
Marpal_utg000005g0012361	20	49	16	31	22	14	44	37	32	20	25	17
Marpal_utg000005g0012371	1672	1630	1802	1264	1307	1045	1546	1605	1016	1327	1510	1801
Marpal_utg000005g0012391	634	500	570	443	510	435	582	357	360	418	526	496
Marpal_utg000005g0012401	64	74	51	125	126	89	123	54	89	50	83	80
Marpal_utg000005g0012411	228	220	145	357	454	253	439	431	182	438	418	378
Marpal_utg000005g0012421	260	320	173	203	220	150	270	322	323	270	308	316
Marpal_utg000005g0012431	320	339	133	202	222	180	280	231	233	181	176	270
Marpal_utg000005g0012441	4987	4357	4224	2339	2650	2406	2854	2918	1954	2003	2489	3523
Marpal_utg000005g0012451	4170	4139	2852	2762	2914	2531	3062	3116	1832	2341	2573	4181
Marpal_utg000005g0012461	4114	4230	3724	2939	3606	2949	5261	4696	2913	3505	3363	4201
Marpal_utg000005g0012481	391	471	174	379	420	297	850	671	428	550	549	534
Marpal_utg000005g0012491	575	764	809	2320	2127	869	486	270	1198	2266	1809	2247
Marpal_utg000005g0012501	64	72	61	238	248	177	553	413	229	406	419	449
Marpal_utg000005g0012511	294	297	202	194	241	189	382	411	276	261	323	310
Marpal_utg000005g0012521	0	0	0	1	0	0	1	0	0	0	1	0
Marpal_utg000005g0012531	4151	4230	2322	2714	3767	2961	5438	5059	3711	3802	4053	4575
Marpal_utg000005g0012551	2973	3453	2707	3004	3048	2364	3812	3947	2194	2720	2925	3125
Marpal_utg000005g0012571	403	249	861	163	167	153	329	283	210	197	322	367
Marpal_utg000005g0012581	718	509	1110	312	368	271	447	447	248	404	404	479
Marpal_utg000005g0012591	209	228	203	152	216	147	246	398	225	205	270	187
Marpal_utg000005g0012601	456	685	391	363	517	441	1013	712	438	470	591	561
Marpal_utg000005g0012621	596	502	911	200	287	182	303	323	263	305	264	304
Marpal_utg000005g0012631	705	1283	2396	440	390	624	355	345	825	259	311	231
Marpal_utg000005g0012641	3	2	4	1	5	3	1	4	4	3	1	1
Marpal_utg000005g0012651	18	23	7	4	6	8	6	9	23	11	12	9
Marpal_utg000005g0012661	2280	2367	1339	2469	2358	1874	2982	2581	1838	2113	2208	2864
Marpal_utg000005g0012671	1350	1076	733	478	515	497	566	548	487	460	530	746
Marpal_utg000005g0012681	629	589	467	369	508	434	795	1087	713	521	698	643
Marpal_utg000005g0012691	15	8	3	4	10	7	6	7	6	4	0	7
Marpal_utg000005g0012701	394	315	315	342	182	231	324	89	421	90	228	329
Marpal_utg000005g0012721	2240	2437	1971	2015	2231	1746	3159	3486	2092	2312	2350	2741
Marpal_utg000005g0012731	705	790	481	645	758	607	934	1015	817	881	867	985
Marpal_utg000005g0012741	0	0	0	0	0	0	0	0	0	0	0	0
Marpal_utg000005g0012751	304	393	210	196	221	220	440	444	341	266	330	319
Marpal_utg000005g0012761	400	390	368	337	440	331	434	440	286	401	426	448
Marpal_utg000005g0012771	630	847	422	625	650	648	864	763	630	618	764	1035
Marpal_utg000005g0012781	20474	20691	12534	19234	19015	16293	27860	22143	16061	19382	21832	25963
Marpal_utg000005g0012791	173	197	163	160	202	137	269	327	186	162	265	233
Marpal_utg000005g0012801	106	125	75	85	127	106	172	176	109	132	123	132
Marpal_utg000005g0012811	1	0	1	0	0	2	0	0	1	3	3	4
Marpal_utg000005g0012821	20	8	8	5	5	1	19	27	12	17	15	8
Marpal_utg000005g0012831	3810	4374	2250	1582	1775	1514	1749	1706	1881	1922	2176	3334
Marpal_utg000005g0012841	1694	1648	1611	1135	1239	1012	1698	1804	1024	1376	1297	1413
Marpal_utg000005g0012851	783.999	767	602.996	663.29	864	752	1349.96	1144.53	853.977	1069.96	1042.46	1265.99
Marpal_utg000005g0012861	3	0	0	3	0	0	3	2	4	1	1	5
Marpal_utg000005g0012871	0	0	0	0	1	0	0	0	0	0	0	0
Marpal_utg000005g0012881	1453	1366	718	892	1112	837	1549	1621	1305	1160	1229	1338
Marpal_utg000005g0012901	3360	3386	1886	3643	3594	2734	4546	4647	2767	3577	3176	4211
Marpal_utg000005g0012911	6	7	3	9	15	5	4	12	0	6	6	7
Marpal_utg000005g0012921	110	69	42	242	224	145	64	85	62	93	91	201
Marpal_utg000005g0012931	3	5	1	11	4	3	6	9	6	3	1	3
Marpal_utg000005g0012941	9	11	7	41	38	19	33	27	12	22	30	27
Marpal_utg000005g0012961	0	0	0	0	0	0	0	0	0	0	0	0
Marpal_utg000005g0012971	0	0	0	0	0	0	0	0	0	0	0	0
Marpal_utg000005g0012981	7	4	0	12	4	3	0	6	0	0	4	0
Marpal_utg000005g0012991	0	0	0	0	0	0	0	0	0	0	0	0
Marpal_utg000005g0013001	0	0	0	3	1	2	0	1	0	3	5	9
Marpal_utg000005g0013011	3	0	0	0	0	0	0	0	0	0	0	0
Marpal_utg000005g0013021	8	8	1.344	10	3	6	2	9	0	2	4	6
Marpal_utg000005g0013031	0	0	3	1	0	0	0	0	0	0	0	0
Marpal_utg000005g0013041	0	0	0	0	0	0	0	0	0	3	0	0
Marpal_utg000005g0013051	0	0	0	1	3	1	0	2	0	1	0	0
Marpal_utg000005g0013061	0	1	4.656	0	1	0	0	0	0	0	0	0
Marpal_utg000005g0013071	0	0	0	0	0	0	0	0	0	0	0	0
Marpal_utg000005g0013081	0	1	1.245	0	5	0	8	0	2	1.336	6	2.671
Marpal_utg000005g0013091	0	0	0	9	2	4.742	0	5	1.397	0	4	6
Marpal_utg000005g0013101	0	0	0	0	0	0	0	1	0	0	0	0
Marpal_utg000005g0013121	1	0	0	0	0	0	0	0	0	0	0	0
Marpal_utg000005g0013131	0	0	0	0	0	0	0	0	0	0	0	0
Marpal_utg000005g0013141	0	0	4.755	1	0	1	0	0	0	1.664	0	4.329
Marpal_utg000005g0013151	0	0	2	0	0	0	2	2	0	0	0	0
Marpal_utg000005g0013161	2	0	1	0	3	6.258	3	5	1.603	3	3	0
Marpal_utg000005g0013171	5835	4310	8699	1824	2423	2048	2650	2780	1921	2070	2028	3484
Marpal_utg000005g0013181	31	54	194	31	23	31	11	29	23	15	20	24
Marpal_utg000005g0013191	490	498	569	443	458	410	480	527	357	466	477	585
Marpal_utg000005g0013201	301	351	225	255	257	230	229	336	233	228	326	333
Marpal_utg000005g0013211	4073	3524	3485	3299	3007	2144	1366	1521	1229	2130	1662	3759
Marpal_utg000005g0013221	269	308	201	477	432	368	509	336	427	387	504	633
Marpal_utg000005g0013241	1340	1315	903	1585	2057	1541	2246	2252	1411	2085	2167	2392
Marpal_utg000005g0013251	1717	2374	1040	1775	2035	1568	3949	3757	2796	2141	2334	2237
Marpal_utg000005g0013261	50	38	62	145	48	29	73	39	26	22	34	54
Marpal_utg000005g0013271	0	1	0	1	4	2	6	0	1	3	0	5
Marpal_utg000005g0013281	190	314	184	245	218	189	296	225	204	224	286	284
Marpal_utg000005g0013291	1803	1190	3526	776	904	689	808	1099	601	779	1023	981
Marpal_utg000005g0013301	3	2	7	13	0	10	14	21	9	4	16	16
Marpal_utg000005g0013311	1	0	0	0	0	0	2	0	0	0	0	0
Marpal_utg000005g0013321	0	0	0	0	0	0	0	0	0	0	0	0
Marpal_utg000005g0013331	5259	3906	3216	2897	2601	2261	2872	2424	2055	2307	2719	3317
Marpal_utg000005g0013341	249	293	187	331	305	258	479	458	264	338	384	461
Marpal_utg000005g0013351	165	131	107	169	206	136	211	224	119	173	189	162
Marpal_utg000005g0013361	4	3	4.282	10	9	4	6	9	1	8	17	9
Marpal_utg000005g0013371	0	0	0	0	0	0	0	0	0	0	0	0
Marpal_utg000005g0013381	2	6	8	57	70	65	6	6	6	19	25	25
Marpal_utg000005g0013391	300	238	340	132	152	177	530	514	323	170	203	114
Marpal_utg000005g0013401	1	0	3	4	1	0	0	2	1	2	0	0
Marpal_utg000005g0013411	827	728	875	543	598	497	806	927	609	499	657	699
Marpal_utg000005g0013421	0	1	1	0	0	1	0	2	0	0	0	0
Marpal_utg000005g0013431	132	231	37	152	180	207	443	373.834	108	312	227	233
Marpal_utg000005g0013441	182	187	215	107	136	112	126	115	136	118	134	160
Marpal_utg000005g0013451	0	0	0	0	0	1	0	0	0	2	0	0
Marpal_utg000005g0013461	85	88	26	106	137	96	340	281	135	232	217	306
Marpal_utg000005g0013471	806	787	415	631	633	566	825	828	549	610	613	905
Marpal_utg000005g0013481	1	3	0	4	7	3	3	5	0	3	4	0
Marpal_utg000005g0013491	0	0	0	0	0	2	3	0	0	0	0	0
Marpal_utg000005g0013501	28	11	17	1	6	0	5	0	0	1	2	3
Marpal_utg000005g0013521	117.814	89.596	23.928	86.773	83.609	79	120.579	35.245	55.74	46.983	35.819	65.563
Marpal_utg000005g0013531	499	427	249	408	453.335	240	446	518	314	407.665	457	576
Marpal_utg000005g0013541	0	0	0	0	0	0	0	0	0	0	0	0
Marpal_utg000005g0013551	406	448	375	380	435	348	576	547	313	432	427	499
Marpal_utg000005g0013561	456	625	416	475	601	465	1463	1188	601	799	793	797
Marpal_utg000005g0013571	0	0	0	2	0	0	0	0	0	0	0	0
Marpal_utg000005g0013581	227	241	105	283	425	319	365	376	204	377	355	368
Marpal_utg000005g0013591	249	400	234	385	349	294	619	468	327	382	440	476
Marpal_utg000005g0013601	727	852	827	571	672	486	840	810	568	637	707	815
Marpal_utg000005g0013611	9	6	5	3	4	0	5	5	4	5	7	6
Marpal_utg000005g0013621	0	0	0	0	0	0	0	0	0	0	0	0
Marpal_utg000005g0013631	194	334	101	245	227	213	578	332	186	286	422	251
Marpal_utg000005g0013641	360	433	292	452	475	370	748	555	397	463	579	478
Marpal_utg000005g0013651	108	91	95	87	162	104	253	258	171	198	185	246
Marpal_utg000005g0013661	2	0	0	0	0	0	0	0	0	0	0	1
Marpal_utg000005g0013671	878	939	691	626	827	663	1454	1370	784	935	1038	1121
Marpal_utg000005g0013681	150	173	90	116	174	122	223	245	165	186	182	217
Marpal_utg000005g0013691	2505	2781	1797	1917	2337	1907	3326	3413	2528	2451	2738	2814
Marpal_utg000005g0013701	347	462	200	406	418	393	777	548	422	549	477	532
Marpal_utg000005g0013711	2472	2766	2391	2914	3025	2680	5311	3825	2335	3446	3895	4080
Marpal_utg000006g0013721	176	324	37	295	159	311	578	336	496	209	255	218
Marpal_utg000006g0013741	267	314	248	261	311	278	380	422	271	336	381	457
Marpal_utg000006g0013751	856	1252	489	833	1081	806	1727	1630	1184	1203	1115	1154
Marpal_utg000006g0013771	1	1	6.8	0	0	0	0	0	0	0	0	2.777
Marpal_utg000006g0013781	5.269	10.488	3.176	12.501	8.402	7.361	9.368	4.275	19.364	6.425	14.863	8.434
Marpal_utg000006g0013791	33.156	42.476	14.247	81.821	82.717	73.71	50.446	56.591	64.403	81.797	73.648	80.094
Marpal_utg000006g0013801	655	736	641	719	734	634	1104	1220	708	833	985	995
Marpal_utg000006g0013821	269	349	241	394	366	331	525	444	279	420	462	410
Marpal_utg000006g0013831	6	6	1	10	4	13	4	7	3	3	13	8
Marpal_utg000006g0013841	566	489	349	585	592	555	917	823	509	619	749	666
Marpal_utg000006g0013851	1548	1344	882	987	1256	993	2145	1943	1325	1402	1357	1686
Marpal_utg000006g0013861	259	221	233	215	285	218	363	369	258	296	283	283
Marpal_utg000006g0013871	89	69	29	101	105	77	130	131	84	99	119	137
Marpal_utg000006g0013881	16	28	23	36	27	27	54	42	48	43	37	64
Marpal_utg000006g0013901	407	497	407	427	434	388	693	783	372	509	515	560
Marpal_utg000006g0013911	2074	2526	2154	3027	2587	1960	3697	2422	2147	1819	2077	1882
Marpal_utg000006g0013921	127	198	244	627	353	347	565	329	310	275	319	369
Marpal_utg000006g0013931	6059	8600	5581	10232	7234	6514	7796	5127	5416	5675	5513	8800
Marpal_utg000006g0013951	0	0	0	0	1	0	0	0	0	0	1	1
Marpal_utg000006g0013961	224.731	396.512	164.824	629.499	519.534	408.639	254.632	187.701	289.636	285.575	283.137	591.554
Marpal_utg000006g0013981	9.844	18.524	9.753	32.179	26.283	14.29	10.554	11.409	13.597	17.203	15.352	54.906
Marpal_utg000006g0013991	0	0	2	2	2	1	0	5	3	0	0	0
Marpal_utg000006g0014001	0	1	3	7	11	1	8	6	3	7	3	3
Marpal_utg000006g0014011	47.206	87.449	12.579	62.608	88.554	66.017	9.983	14.282	41.539	33.051	33.377	82.605
Marpal_utg000006g0014021	28.162	65.14	22.165	50.31	49.056	24.133	108.738	29.168	48.946	18.096	31.855	39.815
Marpal_utg000006g0014031	0	0	0	0	0	0	0	0	0	0	0	0
Marpal_utg000006g0014041	296	333	144	160	233	168	385	304	217	263	293	280
Marpal_utg000006g0014051	7	13	8	4	3	3	10	13	9	12	19	9
Marpal_utg000006g0014061	85	79	80	39	44	61	92	122	82.24	63	53	59
Marpal_utg000006g0014071	193	146	127	120	152	97	163	116	131	128	84	139
Marpal_utg000006g0014091	6	10	2	9	3	1	7	1	2	5	3	2
Marpal_utg000006g0014101	399	1191	4008	909	785	662	38	139	307	557	1720	501
Marpal_utg000006g0014111	3124	3322	1860	1629	1836	1611	2755	3085	2084	2155	2496	3062
Marpal_utg000006g0014121	3163	2989	2165	1529	1863	1661	2329	2768	1948	1947	2369	2982
Marpal_utg000006g0014131	2500	2642	1114	1336	1709	1555	3413	2204	1774	2088	1980	2561
Marpal_utg000006g0014141	337	412	221	292	365	295	482	563	348	439	468	491
Marpal_utg000006g0014151	1111	1232	993	839	878	661	1148	1112	804	906	910	1180
Marpal_utg000006g0014161	7	10	10	7	9	12	16	23	1	6	7	10
Marpal_utg000006g0014171	320	254	228	324	337	229	329	432	189	273	358	392
Marpal_utg000006g0014191	658	688	537	742	915	749	1200	1375	670	1066	1477	1152
Marpal_utg000006g0014211	1155	1183	969	1041	1054	790	1514	1391	833	1072	1208	1280
Marpal_utg000006g0014221	0	0	0	0	0	0	0	0	0	0	1	0
Marpal_utg000006g0014231	688	1010	456	736	841	791	2092	1213	872	927	1197	1129
Marpal_utg000006g0014241	144	77	80	108	123	60	257	274	128	188	122	208
Marpal_utg000006g0014261	2	6	0	0	5	7	8	5	5	6	1	1
Marpal_utg000006g0014271	6	1	8	3	0	2	1	0	1	4	4	5
Marpal_utg000006g0014281	5791	5369	4144	4532	4689	3921	4620	4786	3316	3807	4005	5582
Marpal_utg000006g0014301	0	0	0	0	0	0	0	0	0	0	0	0
Marpal_utg000006g0014311	651	1072	432	1000	1220	947	1459	1243	806	1085	1351	1374
Marpal_utg000006g0014321	3205	3540	2461	3142	3528	2987	5097	4084	3063	3452	4153	4949
Marpal_utg000006g0014341	511	537	643	690	687	571	967	840	443	622	702	852
Marpal_utg000006g0014351	0	0	0	0	0	0	0	0	0	0	0	0
Marpal_utg000006g0014361	412	433	323	200	338	215	549	668	424	421	453	424
Marpal_utg000006g0014371	731	833	567	726	672	604	1290	1019	731	793	834	809
Marpal_utg000006g0014381	1074	1346	454	608	749	736	1361	1032	1117	886	800	1292
Marpal_utg000006g0014391	526	493	436	363	501	340	728	857	525	518	578	675
Marpal_utg000006g0014401	761	832	797	740	723	675	1096	1235	761	750	854	960
Marpal_utg000006g0014411	1925	1915	1608	1425	1617	1460	2935	2751	1649	2302	2133	2390
Marpal_utg000006g0014421	452	520	245	265	362	285	506	370	230	354	375	464
Marpal_utg000006g0014441	20	25	10	15	19	19	21	25	12	25	26	25
Marpal_utg000006g0014451	10165	10100	5275	6869	6254	5588	8867	6669	6244	6032	6601	8896
Marpal_utg000006g0014471	765	782	902	836	885	696	1239	1255	733	941	1020	1080
Marpal_utg000006g0014481	1737	1960	912	1074	1242	928	2018	1590	1392	1210	1569	1326
Marpal_utg000006g0014501	172.91	172.7	147.001	118.994	169.908	118.972	251.482	185.574	129.001	162.91	153.67	170.96
Marpal_utg000006g0014511	1568	1758	606	800	1295	901	1888	1450	1227	1114	1188	1443
Marpal_utg000006g0014521	2375	2254	1653	1255	1395	1158	1752	2009	1254	1318	1373	1962
Marpal_utg000006g0014541	355	418	304	302	365	300	430	564	380	379	426	487
Marpal_utg000006g0014551	586	775	394	560	719	510	1250	1019	749	899	891	907
Marpal_utg000006g0014561	25	25	16	38	29	26	39	28	35	29	41	41
Marpal_utg000006g0014571	791	1018	380	902	1091	896	1814	1628	1228	1199	1294	1186
Marpal_utg000006g0014581	3212	5013	1385	3575	3560	3076	7108	3914	4506	4246	3915	4596
Marpal_utg000006g0014591	0	0	0	0	0	0	0	0	0	0	0	0
Marpal_utg000006g0014601	210	189	173	164	203	159	281	301	162	139	164	242
Marpal_utg000006g0014611	5943	6078	3787	4167	4774	3828	6964	5898	4467	4606	5078	6179
Marpal_utg000006g0014621	239	339	243	321	284	357	611	477	321	282	358	374
Marpal_utg000006g0014631	76	101	75	112	101	95	174	208	141	125	112	161
Marpal_utg000006g0014641	387	495	236	268	400	294	520	513	357	434	452	463
Marpal_utg000006g0014651	5194	4178	4662	1731	2274	1717	1996	2295	1772	2069	2047	4017
Marpal_utg000006g0014661	1	1	0	0	1	0	0	0	2	2	1	0
Marpal_utg000006g0014671	40	29	56	57	48	48	47	90	41	43	64	60
Marpal_utg000006g0014681	279	410	273	457	532	338	628	623	337	470	480	600
Marpal_utg000006g0014691	661	659	296	474	739	553	808	1194	661	934	941	858
Marpal_utg000006g0014701	5058	5769	2537	4422	5011	4369	6479	5887	3817	6271	4272	7481
Marpal_utg000006g0014711	0	0	0	0	0	0	0	0	0	0	0	0
Marpal_utg000006g0014721	19	8	16	27	22	14	15	26	3	24	21	22
Marpal_utg000006g0014731	427	435	457	440	551	414	419	456	375	357	556	488
Marpal_utg000006g0014751	8	7	2	5	2	1	4	3	0	7	5	3
Marpal_utg000006g0014761	1533	1506	1012	1200	1603	1163	1973	1609	1203	1262	1532	1801
Marpal_utg000006g0014781	69	40	18	46	39	30	77	55	22	53	36	55
Marpal_utg000006g0014791	1690	1717	1614	1010	1265	1089	2004	1736	1213	1282	1472	1742
Marpal_utg000006g0014801	692	717	493	521	615	544	950	1077	656	811	884	819
Marpal_utg000006g0014811	2248	2404	4271	1514	1751	1461	1894	1783	1287	1493	1772	2174
Marpal_utg000006g0014831	3607	3527	1417	1734	2143	1815	3990	3030	2466	2371	2237	3104
Marpal_utg000006g0014841	689	655	446	393	607	463	972	1033	756	704	678	854
Marpal_utg000006g0014851	1781	1563	1276	924	1057	1029	2484	1663	1229	1338	1352	1423
Marpal_utg000006g0014861	2145	1992	1459	1377	1688	1344	2183	1929	1450	1626	1664	2088
Marpal_utg000006g0014871	0	0	0	3	0	1	4	1	0	0	0	1
Marpal_utg000006g0014881	552	629	519	500	591	457	899	894	559	584	683	810
Marpal_utg000006g0014891	1505	1548	997	1107	1248	1135	1609	1572	933	1308	1337	1706
Marpal_utg000006g0014901	3915	3561	1624	1616	1936	1611	2748	2448	2228	2096	2209	3066
Marpal_utg000006g0014921	15	8	12	12	1	5	9	22	12	15	7	11
Marpal_utg000006g0014931	2	12	1	0	0	0	4	5	2	1	0	2
Marpal_utg000006g0014941	3650	3780	1364	2571	2892	2537	6943	5816	4501	3944	4200	3836
Marpal_utg000006g0014951	3	12	6	12	1	5	4	19	8	5	10	5
Marpal_utg000006g0014961	0	0	0	0	0	0	0	0	0	0	0	0
Marpal_utg000006g0014971	3557	3379	1905	2277	2649	2047	3903	2898	2613	2668	2754	3368
Marpal_utg000006g0014981	0	0	0	0	0	0	0	0	0	0	0	0
Marpal_utg000006g0014991	2010	1770	1435	1165	1402	1031	1136	1310	1095	1307	1300	1992
Marpal_utg000006g0015001	1787	1575	1346	1426	1755	1348	2423	2012	1508	1563	1626	2212
Marpal_utg000006g0015011	354	408	342	315	403	284	643	686	470	418	447	433
Marpal_utg000006g0015021	1373	1708	700	877	1000	1044	1762	1340	1117	1026	1047	1121
Marpal_utg000006g0015041	161	175	158	140	139	111	195	157	85	116	122	140
Marpal_utg000006g0015051	92	98	60	61	91	42	160	216	98	84	132	98
Marpal_utg000006g0015061	438	417	246	328	497	241	191	380	241	567	557	962
Marpal_utg000006g0015071	1441	1401	596	667	768	703	934	853	759	706	845	1118
Marpal_utg000006g0015081	3222	3856	2136	2229	2780	2385	4686	3742	2755	3055	3177	3764
Marpal_utg000006g0015091	262	300	357	351	363	263	481	545	273	315	376	375
Marpal_utg000007g0015101	0	0	0	0	0	0	0	0	0	0	0	0
Marpal_utg000007g0015111	50	20	31	10	10	0	0	0	3	3	6	14
Marpal_utg000007g0015121	6336	4122	3926	1022	1459	939	193	490	867	1010	1255	2710
Marpal_utg000007g0015131	355	440	230	341	399	341	597	693	432	467	560	626
Marpal_utg000007g0015141	702	684	651	579	725	546	984	1063	632	761	790	917
Marpal_utg000007g0015151	774	951	524	1116	1021	976	1483	1296	709	1221	1124	1496
Marpal_utg000007g0015161	5237	4858	2209	5834	5424	4938	7847	6370	4223	4639	4691	6585
Marpal_utg000007g0015181	1	0	0	0	0	0	0	0	0	0	0	0
Marpal_utg000007g0015191	7	4	6	36	13	29	13	29	16	18	19	33
Marpal_utg000007g0015201	447	491	642	716	742	576	791	1046	486	622	653	794
Marpal_utg000007g0015211	4052	4716	3300	3548	3479	2899	4703	4767	3295	3460	4009	4325
Marpal_utg000007g0015221	0	0	0	0	0	0	3	0	0	0	0	1
Marpal_utg000007g0015231	12503	13120	8232	10435	11124	10255	14264	14100	10034	11025	10633	16360
Marpal_utg000007g0015251	9154	9801	3162	12125	12800	9814	28585	22784	15821	15864	14893	19176
Marpal_utg000007g0015261	35	40	22	46	74	74	92	138	55	90	131	106
Marpal_utg000007g0015271	21	16	2	24	27	9	17	22	9	23	18	49
Marpal_utg000007g0015281	0	0	0	0	0	0	0	0	0	0	0	0
Marpal_utg000007g0015291	1166	1175	759	659	916	645	970	1164	772	841	929	1158
Marpal_utg000007g0015301	3241	2390	1639	1246	1846	1094	1269	1246	1186	1343	1490	2758
Marpal_utg000007g0015311	1250	1119	888	1261	1375	1036	819	741	779	815	937	1492
Marpal_utg000007g0015331	0	0	0	0	0	0	0	0	0	0	0	0
Marpal_utg000007g0015341	363	390	234	383	469	384	806	706	448	534	608	595
Marpal_utg000007g0015351	130	166	100	102	117	114	232	171	107	169	173	170
Marpal_utg000007g0015361	1029	1091	760	896	1097	806	1615	1711	1017	1270	1393	1528
Marpal_utg000007g0015371	33	40	16	62	62	57	54	40	29	56	55	59
Marpal_utg000007g0015381	1	0	1	0	2	2	0	1	0	4	1	5
Marpal_utg000007g0015391	11119	16412	4234	7799	7597	9100	14861	7980	12701	7601	9776	9082
Marpal_utg000007g0015401	185	261	111	317	316	254	559	331	237	357	456	347
Marpal_utg000007g0015411	816	759	538	537	635	472	609	771	546	510	559	778
Marpal_utg000007g0015421	605	777	347	544	595	552	1111	1022	664	715	752	773
Marpal_utg000007g0015431	465	527	375	472	564	452	973	967	552	728	840	832
Marpal_utg000007g0015441	2855	3337	2582	2304	3195	2060	4743	4802	2762	3398	3527	4211
Marpal_utg000008g0015461	0	0	0	0	0	0	0	0	0	0	0	0
Marpal_utg000008g0015471	0	0	0	0	0	0	0	0	0	0	0	0
Marpal_utg000008g0015481	3	6	18	13	17	7	34	20	13	7	21	17
Marpal_utg000008g0015491	1701	1965	1307	1555	1758	1496	3415	2715	1719	2009	2205	2433
Marpal_utg000008g0015501	2333	2939	1137	895	1073	1296	1837	1584	1356	1170	1280	1536
Marpal_utg000008g0015511	910	1080	575	883	1139	858	1482	1535	1069	1175	1295	1259
Marpal_utg000008g0015521	511	663	404	330	397	315	537	681	382	464	440	532
Marpal_utg000008g0015531	842	1114	411	536	735	564	1299	938	672	716	760	986
Marpal_utg000008g0015541	2416	3051	1148	2440	2583	2076	1721	2076	1867	1817	1746	3398
Marpal_utg000008g0015551	2116	3110	1589	3188	3231	2458	5838	4190	2679	3965	3806	4666
Marpal_utg000008g0015561	1576	1353	974	1032	1441	1270	2153	2156	1663	1375	1491	1847
Marpal_utg000008g0015571	2076	2605	1079	2068	2312	1971	4989	3512	2363	3142	3203	3215
Marpal_utg000008g0015591	466	491	585	368	354	324	606	548	402	389	482	495
Marpal_utg000008g0015601	782	903	695	873	978	847	1750	1716	925	1413	1223	1294
Marpal_utg000008g0015611	553	589	285	374	495	381	625	562	442	531	551	685
Marpal_utg000008g0015621	11865	14590	4566	15217	17201	14419	37115	20480	17334	19088	18141	22097
Marpal_utg000008g0015631	718	846	496	751	838	746	1240	1335	813	986	1068	1048
Marpal_utg000008g0015641	166	178	141	140	157	122	239	235	157	221	193	227
Marpal_utg000008g0015651	0	0	0	0	1	0	0	0	0	0	2	1
Marpal_utg000008g0015661	0	0	0	0	0	0	0	0	0	0	0	0
Marpal_utg000008g0015671	1090	1280	1641	1411	1562	1105	2265	2458	1329	1642	1667	1927
Marpal_utg000008g0015681	0	0	0	0	0	0	0	0	0	0	0	0
Marpal_utg000008g0015691	0	0	0	0	0	0	0	0	0	0	0	0
Marpal_utg000008g0015701	1	1	1	2	10	3	3	1	1	0	10	6
Marpal_utg000008g0015711	50	99	28	39	57	44	57	88	55	37	59	61
Marpal_utg000008g0015731	2311	3124	1809	2042	2239	1837	3720	2836	2266	2240	2441	2800
Marpal_utg000008g0015741	556	528	265	331	474	366	851	637	490	486	571	634
Marpal_utg000008g0015761	3201	3737	1673	4191	4120	3226	9354	5787	3944	5337	5177	6005
Marpal_utg000008g0015771	1743	1601	1312	1083	1409	1172	1863	1766	1202	1371	1438	1873
Marpal_utg000008g0015781	1630	1810	1591	1085	1309	1162	1575	1482	963	1289	1120	1506
Marpal_utg000008g0015791	319	270	244	322	322	265	376	410	276	301	323	406
Marpal_utg000008g0015811	553	564	439	277	266	283	396	359	286	313	303	482
Marpal_utg000008g0015821	687	506	780	362	430	288	230	237	128	363	328	676
Marpal_utg000008g0015831	507	518	326	393	424	351	510	496	342	447	464	563
Marpal_utg000008g0015841	41	58	16	48	37	45	68	85	50	63	40	70
Marpal_utg000008g0015851	461	591	151	719	750	707	1194	964	933	595	735	927
Marpal_utg000008g0015861	0	0	0	2	0	0	0	0	0	0	1	0
Marpal_utg000008g0015871	10.948	22	5	8	38	98.934	71.9	21	33	30	11	31
Marpal_utg000008g0015881	0	0	0	0	1	5	0	0	0	0	0	0
Marpal_utg000008g0015891	7	5	1	8	7	9	8	5	0	8	3	5
Marpal_utg000008g0015901	24	28	25	39	41	48	44	38	18	27	45	41
Marpal_utg000008g0015911	1	1	0	0	2	2	3	5	4	4	0	8
Marpal_utg000008g0015921	76	65	59	43	97	72	124	138	74	131	146	156
Marpal_utg000008g0015931	252	247	304	173	182	163	176	213	163	186	213	240
Marpal_utg000008g0015951	333	301	250	205	290	203	221	267	205	238	257	366
Marpal_utg000008g0015961	542	204	882	46	85	41	296	165	106	30	40	155
Marpal_utg000008g0015971	312	118	404	38	11	20	3	17	20	11	28	92
Marpal_utg000008g0015981	38783	23438	70996	6129	6384	5982	446	4081	2918	3995	6384	13116
Marpal_utg000008g0015991	8662	5406	11479	2206	1933	2619	271	1020	782	1262	2141	5100
Marpal_utg000008g0016011	50668	36181	37714	6402	8757	8098	414	2594	3018	6061	5224	30636
Marpal_utg000008g0016021	1632.18	1783.73	2100.14	1712.94	1630.33	1334.12	2293.87	2348.43	1198.45	1499.17	1502.64	2024.48
Marpal_utg000008g0016031	743	916	706	852	860	672	1105	1251	675	825	941	1036
Marpal_utg000008g0016041	1079	890	400	584	758	554	1200	1378	780	921	1184	1227
Marpal_utg000008g0016061	6	3	8	4	3	4	7	8	2	15	6	7
Marpal_utg000008g0016071	0	0	0	0	0	0	0	0	0	0	0	0
Marpal_utg000008g0016081	240	308	195	188	287	201	565	604	327	350	297	406
Marpal_utg000008g0016091	453	614	388	604	738	504	1885	1828	764	1235	1139	1056
Marpal_utg000008g0016101	211	199	239	167	198	176	353	363	199	206	272	248
Marpal_utg000008g0016111	371	381	220	797	1169	659	1250	1120	501	1330	1567	1140
Marpal_utg000008g0016121	746	1073	501	1277	1463	1201	1858	2041	1399	1530	1626	1679
Marpal_utg000008g0016141	352	373	171	690	792	518	1233	1466	892	1014	1036	1051
Marpal_utg000008g0016151	0	0	0	0	0	2	0	1	0	1	0	1
Marpal_utg000008g0016161	947	904	758	1483	1565	1196	1728	1344	991	1340	1786	1620
Marpal_utg000008g0016171	2297	2706	1346	2092	2539	1958	4501	3979	2628	2764	3004	3220
Marpal_utg000008g0016191	374	391	254	427	458	383	323	447	286	387	382	583
Marpal_utg000008g0016201	879	837	396	622	930	741	1101	1048	733	919	892	1170
Marpal_utg000008g0016211	700	928	288	867	1068	778	1415	1146	776	1083	1132	1235
Marpal_utg000008g0016221	1528	1533	1582	947	1105	961	1358	1237	846	1077	1114	1411
Marpal_utg000008g0016231	514	431	1208	436	475	314	655	696	415	475	373	464
Marpal_utg000008g0016241	2	0	0	0	0	3	0	0	0	2	0	0
Marpal_utg000008g0016251	576	681	340	549	756	548	923	853	526	683	765	866
Marpal_utg000008g0016261	2157	2266	1135	1517	1857	1392	3281	2447	1696	2135	2241	2517
Marpal_utg000008g0016271	1203	1370	745	1029	1195	1039	1679	1737	1124	1270	1329	1465
Marpal_utg000008g0016281	2249	2044	1809	1175	1234	1056	1901	2026	1306	1479	1411	1570
Marpal_utg000008g0016291	1565	1819	1731	1582	1893	1445	2602	2599	1436	1728	2164	2599
Marpal_utg000008g0016301	350	384	296	335	371	372	655	668	370	446	492	484
Marpal_utg000008g0016311	1131	1204	717	760	843	730	1428	1578	932	1163	941	1395
Marpal_utg000008g0016321	501	671	497	628	661	591	1169	1014	583	757	734	831
Marpal_utg000008g0016331	4578	5123	2668	1865	2287	2122	4447	4462	4171	2111	2212	3239
Marpal_utg000008g0016341	231	339	243	258	263	205	455	379	252	290	286	318
Marpal_utg000008g0016351	836	781	559	643	674	546	890	1160	699	772	830	910
Marpal_utg000008g0016361	10.433	7.735	15.742	1.16	5	3.233	8.933	11.41	7.594	4	15.811	4.444
Marpal_utg000008g0016371	46	39	53	132	157	91	118	108	78	52	76	74
Marpal_utg000008g0016381	3	6	7	15	9	10	10	6	9	9	15	11
Marpal_utg000008g0016391	93	88	96	194	231	136	263	179	118	97	109	122
Marpal_utg000008g0016401	0	0	0	0	0	0	0	0	0	0	0	0
Marpal_utg000008g0016411	0	0	0	0	0	0	0	0	0	0	0	0
Marpal_utg000008g0016421	1078	1170	910	1233	1341	1055	1817	1748	1035	1419	1415	1551
Marpal_utg000008g0016431	2013	2106	1926	2633	2529	2023	3675	3340	1681	2477	2543	3022
Marpal_utg000008g0016441	28	22	21	37	40	51	46	66	39	36	52	69
Marpal_utg000008g0016451	54	74	17	90	65	64	74	107	73	84	68	139
Marpal_utg000008g0016461	670	939	253	898	981	847	744	738	697	771	696	1461
Marpal_utg000008g0016471	3	0	0	1	1	0	2	0	2	1.011	5	3.031
Marpal_utg000008g0016481	664	788	437	535	650	525	977	999	721	654	741	861
Marpal_utg000008g0016491	7145	5732	4860	1912	2858	1797	710	1685	2324	3455	2883	6202
Marpal_utg000008g0016501	22	17	18	1	2	2	0	2	1	2	8	7
Marpal_utg000008g0016511	17072	15600	10710	4644	6393	4824	2354	3247	4248	6936	5564	11298
Marpal_utg000008g0016521	13829	13523	10800	15605	14965	12321	19653	15211	9833	14830	16490	19696
Marpal_utg000008g0016531	406	477	513	558	645	402	935	1078	587	643	672	682
Marpal_utg000008g0016541	321	400	267	315	402	346	602	601	393	394	444	459
Marpal_utg000008g0016551	7	4	5	7	8	7	3	2	1	5	0	5
Marpal_utg000008g0016561	1.089	3	12	27.419	9	3	3	5	1	1	8	0
Marpal_utg000008g0016571	49	98	50	136	125	135	251	235	133	185	167	181
Marpal_utg000008g0016581	8.751	42.589	65.94	9.791	21.689	7.71	10.419	9.186	0	9.786	47.394	22.308
Marpal_utg000008g0016591	1805	1547	1445	1322	1315	975	3339	2488	1646	1419	1571	1798
Marpal_utg000008g0016601	10	6	4	7	12	3	5	6	9	4	10	11
Marpal_utg000008g0016611	660	614	411	571	578	477	1024	1033	615	653	678	796
Marpal_utg000008g0016621	480	764	621	657	607	658	816	700	545	650	736	651
Marpal_utg000008g0016631	2	0	0	3	0	1	0	5	0	3	1	2
Marpal_utg000008g0016641	0	1	0	2	4	0	0	1	0	5	0	1
Marpal_utg000008g0016651	0	0	0	0	0	0	0	0	0	0	0	0
Marpal_utg000008g0016661	566	742	525	534	557	545	793	909	561	707	789	832
Marpal_utg000008g0016671	231	295	211	168	207	194	298	116	156	127	153	143
Marpal_utg000008g0016691	0	0	0	0	0	0	0	0	0	0	0	0
Marpal_utg000008g0016711	4	10	1	14	27	25	4	6	10	11	13	11
Marpal_utg000008g0016721	777	841	238	907	1165	882	1824	1487	1157	1222	1173	1706
Marpal_utg000008g0016731	1409	1376	1326	791	983	771	1491	1407	981	953	1103	1236
Marpal_utg000008g0016741	23	30	49	18	19	25	42	64	46	35	64	36
Marpal_utg000008g0016751	1422	1390	991	1509	1598	1323	2327	1971	1238	1564	1701	1987
Marpal_utg000008g0016761	738	740	346	590	705	557	1115	762	601	681	889	843
Marpal_utg000008g0016771	54	49	12	46	75	45	103	144	40	78	63	67
Marpal_utg000008g0016791	885	982	674	608	887	549	1122	1232	837	967	972	1066
Marpal_utg000008g0016801	1625	1653	1504	1229	1453	1126	2627	2227	1418	1565	1732	1683
Marpal_utg000008g0016811	6429	5654	2920	2536	3291	3038	3940	3290	2304	2930	2852	4645
Marpal_utg000008g0016821	47	24	35	30	21	31	21	28	17	14	16	23
Marpal_utg000008g0016831	396	607	483	457	503	420	739	796	431	595	692	627
Marpal_utg000008g0016841	696	627	712	566	714	502	779	950	533	625	684	862
Marpal_utg000008g0016851	761	1279	520	1791	1651	1136	2724	2413	1473	1538	1312	1757
Marpal_utg000008g0016871	4	4	0	9	7	3	4	3	3	7	11	5
Marpal_utg000008g0016881	41	40	8	106	119	56	44	36	32	154	137	212
Marpal_utg000008g0016891	151	139	87	163	155	115	240	176	88	182	206	229
Marpal_utg000008g0016901	516	275	2398	432	441	297	300	479	269	258	299	389
Marpal_utg000008g0016911	1106	1083	1278	961	1099	827	1553	1831	979	1158	1154	1277
Marpal_utg000008g0016921	135	125	64	178	126	103	247	172	92	157	155	205
Marpal_utg000008g0016931	118	120	68	128	116	98	181	177	73	116	136	152
Marpal_utg000008g0016941	5613	5612	5633	2606	3264	2547	3935	3508	2945	2683	3279	4443
Marpal_utg000008g0016951	2	0	4	12	3	1	5	18	4	12	17	23
Marpal_utg000008g0016961	744	810	1248	680	737	685	1030	1259	692	849	873	990
Marpal_utg000008g0016971	38	53	22	37	33	43	77	75	71	83	53	57
Marpal_utg000008g0016981	2438	2896	1208	1298	1485	1364	2716	2363	1913	1948	1913	2107
Marpal_utg000008g0017001	211	163	240	94	81	75	46	93	76	75	125	129
Marpal_utg000008g0017021	865	686	590	412	588	405	516	581	393	421	486	662
Marpal_utg000008g0017031	12	13	23	10	16	5	11	21	20	12	14	15
Marpal_utg000008g0017041	165	208	134	114	156	149	196	212	183	160	147	198
Marpal_utg000008g0017051	0	0	0	0	0	0	0	0	0	0	0	0
Marpal_utg000008g0017061	0	0	0	0	0	0	0	0	0	0	0	0
Marpal_utg000008g0017071	0	0	0	0	0	0	2	0	0	0	0	0
Marpal_utg000008g0017081	0	0	0	0	0	0	0	0	0	0	0	0
Marpal_utg000008g0017091	14	0	16	5	10	5	14	9	2	21	5	0
Marpal_utg000008g0017111	9	22	28	17	11	5	19	38	18	22	32	28
Marpal_utg000008g0017121	0	0	0	0	0	0	0	0	0	0	0	0
Marpal_utg000008g0017131	3	6	7	8	4	1	6	9	7	10	6	8
Marpal_utg000008g0017141	0	0	0	0	0	0	0	0	0	0	0	0
Marpal_utg000008g0017151	4	6	18	7	9	2	3	12	2	4	10	10
Marpal_utg000008g0017161	3	1	2	4.607	14.659	12	34.864	3	11.74	5	4.005	10.049
Marpal_utg000008g0017171	7	2	2	7	11	5	14	3	11.824	7	6.007	12
Marpal_utg000008g0017181	0	0	0	0	0	0	0	0	0	0	0	0
Marpal_utg000008g0017191	0	0	0	0	0	0	0	0	2.176	0	1.005	0
Marpal_utg000008g0017201	9	0	0	2	0	3	2	4	0	1	3	2
Marpal_utg000008g0017211	299	272	208	505	463	445	1386	1083	624	795	756	697
Marpal_utg000008g0017221	53	47	21	34	29	34	58	56	31	55	64	31
Marpal_utg000008g0017231	7	18	4	10	4	6	6	3	4	2	11	14
Marpal_utg000008g0017241	107	110	52	53	91	66	141	203	117	95	152	87
Marpal_utg000008g0017251	97	97	38	158	143	114	522	257	199	262	268	326
Marpal_utg000008g0017271	15299	15039	10960	14244	16870	13172	18899	15822	10615	17135	17098	19579
Marpal_utg000008g0017281	305	463	136	530	546	442	1358	1022	783	826	803	795
Marpal_utg000008g0017291	614	729	657	494	593	422	711	625	435	415	536	549
Marpal_utg000008g0017301	141	135	79	92	48	46	86	82	89	62	67	98
Marpal_utg000008g0017311	25	22	15	24	29	30	47	25	29	37	32	31
Marpal_utg000008g0017331	22131	27699	9597	34369	40556	29787	64426	35692	30474	45423	44411	47783
Marpal_utg000008g0017341	28	6	4	5	9	2	7	16	20	5	4	8
Marpal_utg000008g0017351	18625	19304	9081	12513	13402	12966	16917	12294	9989	11290	11407	16446
Marpal_utg000008g0017371	0	0	0	0	0	0	0	2	0	0	0	0
Marpal_utg000008g0017391	1420	1284	1188	577	441	431	672	717	550	583	606	761
Marpal_utg000008g0017401	104	160	106	81	105	100	188	213	122	126	144	123
Marpal_utg000008g0017421	547	568	389	304	351	335	345	422	352	427	367	453
Marpal_utg000008g0017431	1882	1672	1506	1115	1250	824	1209	1087	682	1061	1318	1476
Marpal_utg000008g0017441	8800	7894	8822	5081	4708	4338	5280	4203	3166	4110	5198	6494
Marpal_utg000008g0017451	0	0	0	0	0	0	1	0	1	0	2	1
Marpal_utg000008g0017461	836	834	362	1246	1336	1116	1736	1786	700	1420	1299	1138
Marpal_utg000008g0017471	1857	2184	1885	1925	1909.98	1593	2565	2385.86	1716	1795	2111	2422
Marpal_utg000008g0017481	2082	2286	2367	2181	2338	1691	2612	2826	1799	2143	2174	2525
Marpal_utg000008g0017491	25	77	47	78	75	49	50	49	60	54	146	63
Marpal_utg000008g0017501	372	485	280	441	465	390	792	671	512	574	556	676
Marpal_utg000008g0017511	3211	2992	2403	3553	3385	3179	4494	4146	2540	3355	3226	4061
Marpal_utg000008g0017521	1599	1518	2899	1574	1819	1346	1646	1838	820	1253	1569	1854
Marpal_utg000008g0017541	7	6	6	2	2	3	6	4	3	5	9	7
Marpal_utg000008g0017551	14060	14256	10279	14688	14594	12141	21779	16842	11982	14124	15777	20889
Marpal_utg000008g0017561	1829	1753	596	1547	1484	1335	1251	1420	909	1087	1234	1738
Marpal_utg000008g0017571	0	0	0	0	0	0	0	0	0	0	0	0
Marpal_utg000008g0017581	571	647	472	573	733	503	916	964	657	630	802	773
Marpal_utg000008g0017591	0	0	0	1	1	0	1	4	0	0	2	0
Marpal_utg000008g0017601	11172	9810	7098	5787	8013	6053	10110	10699	8307	7285	8468	10136
Marpal_utg000008g0017621	0	0	0	0	0	0	0	0	0	0	0	0
Marpal_utg000008g0017631	3070	3196	2420	3794	4042	3385	5507	4961	3315	3856	4264	4698
Marpal_utg000008g0017651	112	109	46	87	104	118	219	237	185	127	166	156
Marpal_utg000008g0017661	633	789	323	491	608	484	909	725	542	749	656	828
Marpal_utg000008g0017671	472	539	398	386	413	343	561	515	436	516	473	596
Marpal_utg000008g0017681	48751	51532	26984	35931	40564	33675	73876	64179	44937	48186	48246	53077
Marpal_utg000008g0017691	13	13	10	15	13	15	16	5	6	18	14	27
Marpal_utg000008g0017701	21	27	25	19	26	14	45	52	40	28	34	45
Marpal_utg000008g0017711	4478	4281	2830	2972	3676	2890	5517	3901	3654	2811	3188	4372
Marpal_utg000008g0017721	9583	10321	4359	2524	3049	2713	782	846	2595	2328	2778	5379
Marpal_utg000008g0017731	79	102	90	90	113	76	169	225	97	150	173	157
Marpal_utg000008g0017751	1014	635	426	763	735	682	1370	842	499	792	968	1277
Marpal_utg000008g0017761	204	211	143	125	188	155	236	337	207	216	276	203
Marpal_utg000008g0017771	3	0	0	0	0	3	4	0	4	2	1	0
Marpal_utg000008g0017781	165	208	95	112	82	111	256	155	122	91	159	171
Marpal_utg000008g0017791	260	266	102	166	188	165	349	235	228	223	294	228
Marpal_utg000008g0017801	458	478	271	398	542	371	758	717	559	573	580	609
Marpal_utg000008g0017811	312	364	279	530	592	516	1293	1165	660	772	711	799
Marpal_utg000008g0017821	1058	840	1185	807	951	781	889	853	675	804	873	1167
Marpal_utg000008g0017841	1723	1854	1962	1964	2002	1584	2481	2819	1646	2005	2179	2706
Marpal_utg000008g0017851	0	0	0	0	0	0	0	0	0	0	0	0
Marpal_utg000008g0017861	673	621	546	474	567	464	610	562	387	485	522	654
Marpal_utg000008g0017871	378	467	225	274	398	243	451	346	268	356	383	457
Marpal_utg000008g0017881	3851	2892	6722	3301	3884	2662	1954	2297	1426	2620	3520	4889
Marpal_utg000008g0017891	9	6	25	14	15	15	6	27	16	8	15	23
Marpal_utg000008g0017901	166	222	137	254	215	175	356	338	274	221	253	322
Marpal_utg000008g0017911	0	7	0	1	4	5	5	6	4	7	3	6
Marpal_utg000008g0017921	0	0	0	0	0	0	0	0	0	0	0	0
Marpal_utg000008g0017931	6	6	9	15	16	4	10	8	9	12	13	5
Marpal_utg000008g0017941	0	0	0	0	0	0	0	0	0	0	0	0
Marpal_utg000008g0017951	0	0	0	0	0	0	0	0	0	0	0	0
Marpal_utg000008g0017971	1767	2060	1488	1963	2034	1585	3009	2895	1810	2181	2208	2644
Marpal_utg000008g0017981	4	4	0	3	1	0	4	11	6	7	3	3
Marpal_utg000008g0017991	373	375	281	385	427	310	596	490	303	350	397	423
Marpal_utg000008g0018001	156	120	114	192	161	162	114	118	145	108	182	211
Marpal_utg000008g0018011	779	805	693	883	1005	719	1737	1605	945	1033	1194	1247
Marpal_utg000008g0018031	1	2	0	0	0	0	0	0	0	0	0	0
Marpal_utg000008g0018041	1096	1219	563	878	1090	856	1792	1355	928	1258	1272	1270
Marpal_utg000008g0018051	19	24	25	23	26	20	58	54	24	39	58	40
Marpal_utg000008g0018071	3	0	0	0	0	6	0	0	2	0	0	0
Marpal_utg000008g0018081	423	498	385	318	376	327	633	653	434	377	528	542
Marpal_utg000008g0018091	0	2	0	1	6	1	4	0	1	0	0	0
Marpal_utg000008g0018101	31	32	38	90	125	84	99	125	52	80	53	63
Marpal_utg000008g0018111	458	715	283	529	662	519	1490	1210	828	833	887	730
Marpal_utg000008g0018121	57	67	44	42	46	39	80	44	29	43	43	45
Marpal_utg000008g0018141	175	167	49	188	211	211	275	255	132	195	181	174
Marpal_utg000008g0018151	0	0	0	0	0	0	0	0	0	0	0	0
Marpal_utg000008g0018171	916	1073	216	1682	1468	860	1511	1687	643	1575	1371	1630
Marpal_utg000008g0018181	0	0	0	0	0	0	0	0	0	0	0	0
Marpal_utg000008g0018191	453	194	100	69	63	50	88	35	91	53	54	63
Marpal_utg000008g0018201	120	129	32	57	49	37	99	61	52	62	73	40
Marpal_utg000008g0018221	2	2	0	0	1	5	0	1	4	3	1	2
Marpal_utg000008g0018231	67	127	56	71	127	62	164	166	159	74	75	112
Marpal_utg000008g0018241	0	0	0	0	0	0	0	0	0	0	0	0
Marpal_utg000008g0018251	397	410	255	464	604	454	682	825	666	519	615	574
Marpal_utg000008g0018261	0	0	0	0	0	0	0	0	0	0	0	0
Marpal_utg000008g0018271	0	7	1	11	11	11	16	12	7	3	8	5
Marpal_utg000008g0018281	17844	20036	17064	17303	17929	13829	26348	22232	13898	16022	17822	21425
Marpal_utg000008g0018301	9	7	1	1	6	1	14	9	4	4	3	6
Marpal_utg000008g0018311	302	355	261	158	270	223	311	363	206	308	301	292
Marpal_utg000008g0018321	5	3	4	0	7	3	1	3	2	10	4	4
Marpal_utg000008g0018331	0	4	0	1	3	0	0	0	0	0	0	0
Marpal_utg000008g0018341	0	0	0	0	0	0	0	0	0	0	0	0
Marpal_utg000008g0018351	140	267	35	58	30	39	30	22	64	21	22	32
Marpal_utg000008g0018371	18	16	2	24	33	18	68	59	31	39	34	24
Marpal_utg000008g0018381	0	0	0	0	0	0	0	0	0	0	0	0
Marpal_utg000008g0018401	6849	6587	6262	4493	4443	3698	4437	3687	3650	4083	4223	6164
Marpal_utg000008g0018411	1669	1666	1618	805	1051	749	806	780	792	828	936	1328
Marpal_utg000008g0018421	10	1	2	3	5	1	0	2	2	8	4	2
Marpal_utg000008g0018431	746	817	507	1276	1256	946	436	696	824	953	865	1384
Marpal_utg000008g0018441	41	39	10	42	42	33	12	28	14	21	40	43
Marpal_utg000008g0018451	527	621	475	524	634	525	1326	1262	790	888	955	836
Marpal_utg000008g0018461	1150	1353	1168	1175	1198	1020	1647	1841	1061	1178	1222	1483
Marpal_utg000008g0018471	2677	2592	1566	1496	1769	1454	1411	1523	1219	1236	1140	2283
Marpal_utg000008g0018481	132	147	95	147	166	129	186	143	88	133	145	176
Marpal_utg000008g0018491	1	0	0	0	0	0	2	0	1	1	1	1
Marpal_utg000008g0018501	22	24	7	37	44	32	16	20	25	45	20	46
Marpal_utg000008g0018511	61	92	40	137	117	82	72	100	67	62	73	106
Marpal_utg000008g0018531	371	426	351	388	413	371	331	217	328	236	292	501
Marpal_utg000008g0018541	648	676	481	487	480	386	580	629	455	535	640	816
Marpal_utg000008g0018551	911	1239	1148	1084	1318	1032	1679	1670	1130	1355	1206	1494
Marpal_utg000008g0018561	2	3	13	8	6	1	10	3	5	9	4	10
Marpal_utg000008g0018581	7	8	4	13	41	22	26	34	24	36	31	39
Marpal_utg000008g0018591	36	32	55	84	73	43	64	58	58	48	40	94
Marpal_utg000008g0018601	0	0	0	0	0	0	0	0	0	0	0	0
Marpal_utg000008g0018611	0	0	2	0	0	2	0	0	0	0	0	0
Marpal_utg000008g0018621	2240	1471	851	1359	1545	1184	1147	1412	1330	950	1178	1758
Marpal_utg000008g0018631	991	775	511	382	616	360	431	405	524	290	399	726
Marpal_utg000008g0018641	11	18	9	4	16	11	23	24	14	16	23	18
Marpal_utg000008g0018651	4	1	1	2	9	4	2	2	2	1	3	6
Marpal_utg000008g0018661	1348	1831	759	1496	1593	1342	2124	1922	1485	1671	1733	2081
Marpal_utg000008g0018681	285	312	148	289	348	281	553	432	286	351	367	365
Marpal_utg000008g0018691	9418	8865	9321	7482	7925	5978	9989	10711	6351	6907	7615	9804
Marpal_utg000008g0018701	663	717	663	863	867	725	1514	1624	845	883	920	894
Marpal_utg000008g0018711	805	829	236	727	923	813	1537	1514	681	853	777	1187
Marpal_utg000008g0018741	188	219	100	99	157	132	219	164	149	140	116	159
Marpal_utg000008g0018751	7	15	5	12	31	17	18	6	4	15	33	15
Marpal_utg000008g0018761	0	0	0	0	1	4	2	0	1	1	1	1
Marpal_utg000008g0018771	0	0	0	0	1.055	1.064	0	0	0	1.093	0	1.046
Marpal_utg000008g0018781	814	971	835	1326	1250	1032	3136	2827	1356	1879	1816	1576
Marpal_utg000008g0018791	3	2	7	2	4	6	7	9	6	11	14	6
Marpal_utg000008g0018801	754	911	396	1602	1362	1248	2946	2446	1551	1796	1759	1740
Marpal_utg000008g0018811	1078	1143	852	870	1050	805	1764	1610	1088	1073	1274	1400
Marpal_utg000008g0018821	7	5	2	6	12	9	17	12	4	1	0	2
Marpal_utg000008g0018831	2	1	0	5	0	0	0	4	0	0	0	0
Marpal_utg000008g0018841	5	16	14	9	18	4	19	27	19	19	20	18
Marpal_utg000008g0018851	4826	5256	2419	5239	4360	4866	8789	6038	4563	4862	5801	6430
Marpal_utg000008g0018861	0	6	6	21	11	3	14	17	2	9	18	22
Marpal_utg000008g0018871	504	666	382	684	843	674	1705	1375	671	1026	974	1223
Marpal_utg000008g0018881	483	419	490	211	232	176	346	334	212	227	250	309
Marpal_utg000008g0018891	7625	7799	5491	5123	6245	4723	11142	8309	6069	6528	7615	7772
Marpal_utg000008g0018901	392	488	286	477	604	424	1016	800	608	735	777	768
Marpal_utg000008g0018911	2353	1647	3360	711	759	702	751	1065	935	608	1032	1642
Marpal_utg000008g0018931	383	522	312	318	427	337	550	532	430	373	438	510
Marpal_utg000008g0018951	2265	2425.06	1938	2300	2357.09	1933.02	3968.01	2891.99	1955	2325	2676	2804.16
Marpal_utg000008g0018961	0	0	0	0	0	0	0	0	0	0	0	0
Marpal_utg000008g0018971	477	418	454	400	461	421	479	578	316	457	468	625
Marpal_utg000008g0018981	140	149	126	76	123	121	176	244	118	175	195	206
Marpal_utg000008g0018991	129	142	136	120	105	117	249	170	177	150	146	164
Marpal_utg000009g0019001	0	0	0	0	0	0	0	0	0	1	0	0
Marpal_utg000009g0019011	7071.75	6941.51	8182.6	7316.89	7813.22	6471.91	12803.5	11412.3	6784.17	8323.22	9463.78	9426.07
Marpal_utg000009g0019021	655	635	383	379	507	364	307	360	236	412	352	932
Marpal_utg000009g0019041	4683	4461	3939	2244	2588	2449	4273	3791	3127	3030	2430	3777
Marpal_utg000009g0019051	1137	1667	1004	1929	2079	2012	3542	2883	2347	2617	2758	2991
Marpal_utg000009g0019061	4769	5137	3672	5922	6585	5601	10571	7388	5936	6424	6891	7940
Marpal_utg000009g0019071	1711	1693	1156	2145	2313	1872	3037	2578	1563	2709	2710	3224
Marpal_utg000009g0019091	156	164	41	156	166	145	262	207	160	167	177	222
Marpal_utg000009g0019101	394	385	406	446	467	314	723	821	469	572	540	604
Marpal_utg000009g0019111	0	0	0	0	0	0	0	0	0	0	0	0
Marpal_utg000009g0019121	1	0	0	1	0	1	0	0	0	0	0	0
Marpal_utg000009g0019131	4	3	1	6	4	5	6	2	0	1	1	2
Marpal_utg000009g0019141	7024	7082	10471	4138	4988	3939	5378	5541	3798	3911	4570	6784
Marpal_utg000009g0019151	49	72	27	56	59	53	60	90	34	50	49	74
Marpal_utg000009g0019161	27	40	22	21	33	24	36	33	11	29	21	53
Marpal_utg000009g0019171	2	5	5	7	3	0	2	3	2	0	5	4
Marpal_utg000009g0019181	2139	3689	1076	2159	2219	2186	5610	4070	3373	2757	3182	2513
Marpal_utg000009g0019191	10	17	12	11	30	26	34	32	30	20	22	11
Marpal_utg000009g0019201	13	12	4	5	14	10	23	22	14	21	14	22
Marpal_utg000009g0019211	52	41	24	16	29	16	83	94	54	13	18	31
Marpal_utg000009g0019221	562	436	278	179	258	229	654	747	557	399	314	423
Marpal_utg000009g0019231	1208	1072	719	680	832	676	1409	1551	1091	1014	1193	1419
Marpal_utg000009g0019251	93	163	77	147	184	152	245	214	113	200	173	207
Marpal_utg000009g0019261	165	261	105	210	179	158	368	313	149	224	228	254
Marpal_utg000009g0019271	14	33	20	45	35	49	53	45	21	41	57	30
Marpal_utg000009g0019281	3	3	1	0	14	7	4	4	7	4	4	7
Marpal_utg000009g0019291	1075	1308	787	947	1132	996	2254	2399	1469	1607	1552	1816
Marpal_utg000009g0019311	1	0	1	0	0	0	0	0	0	0	1	0
Marpal_utg000009g0019321	1411	1607	989	992	1236	946	1843	1780	1396	1199	1192	1546
Marpal_utg000009g0019331	3217	4290	2673	4344	4277	3609	9100	5978	3643	5482	5531	5607
Marpal_utg000009g0019351	378	472	235	361	425	254	585	680	391	481	559	469
Marpal_utg000009g0019361	1787	1932	1198	2474	2706	1865	2156	1987	1548	2281	2827	3207
Marpal_utg000009g0019371	652	717	1097	953	1019	861	1278	1262	652	1014	1074	1197
Marpal_utg000009g0019381	1	0	0	0	0	2	0	2	0	0	0	2
Marpal_utg000009g0019401	68	112	74	112	126	66	142	82	108	99	103	81
Marpal_utg000009g0019411	0	0	0	0	0	0	0	0	0	0	0	0
Marpal_utg000009g0019421	0	0	4	0	0	0	0	0	0	0	0	0
Marpal_utg000009g0019431	0	0	0	0	0	0	0	0	0	0	0	0
Marpal_utg000009g0019441	587	617	404	457	602	440	819	810	471	493	514	649
Marpal_utg000009g0019451	1137	1004	852	736	872	662	1239	1125	722	849	946	1054
Marpal_utg000009g0019461	27	61	26	92	99	77	171	173	95	122	144	155
Marpal_utg000009g0019471	1	2	0	0	3	0	1	1	2	2	0	0
Marpal_utg000009g0019481	266.287	213.357	104.844	90.223	90.83	81.851	74.953	66.621	75.87	82.879	66.895	173.739
Marpal_utg000009g0019491	0	23.915	3.495	35.399	45.618	74.788	15.876	17.103	0	0	77.904	56.219
Marpal_utg000009g0019501	42.412	61.287	50.91	81.413	61.51	93.28	74.402	33.207	42.394	56.776	68.746	82.903
Marpal_utg000009g0019511	0	0	0	0	1	0	1	0	0	2	2	0
Marpal_utg000009g0019521	532.633	539.597	268.409	393.598	512.788	469.387	496.764	672.902	586.692	421.815	441.815	538.087
Marpal_utg000010g0019531	0	0	0	0	0	0	0	0	0	0	0	0
Marpal_utg000010g0019541	130.588	143.798	119.595	443.189	256.872	268.932	298.722	173.691	169.606	290.224	332.349	475.878
Marpal_utg000010g0019551	0	1	1	0	0	3	4	1	0	6	1	3
Marpal_utg000010g0019561	11.234	11.281	4.637	8.064	4.973	7.028	20.309	12.283	16.692	8.936	10.485	7.369
Marpal_utg000010g0019571	0	0	0	0	0	0	0	0	0	0	0	0
Marpal_utg000010g0019581	23.496	9.18	13.534	19.147	6.266	34.077	9.995	45.866	29.741	20.138	11.369	17.678
Marpal_utg000010g0019591	114.636	107.941	67.42	154.191	175.973	98.508	106.933	197.949	117.875	153.111	215.33	169.865
Marpal_utg000010g0019601	14	12	13	21	18	16	3	2	2	6	14	6
Marpal_utg000010g0019621	0	3	0	1	0	0	2	0	1	1	4	1
Marpal_utg000010g0019631	1534	1875	1215	1263	1518	1067	1514	1127	1482	1737	1952	1731
Marpal_utg000010g0019651	313	300	241	260	275	242	381	362	248	336	353	398
Marpal_utg000010g0019661	0	0	0	0	0	0	0	0	0	0	0	0
Marpal_utg000010g0019671	0	0	0	0	0	0	0	0	0	0	0	0
Marpal_utg000010g0019681	4333	4663	4228	2198	2529	2164	3649	2838	2233	2405	2735	3194
Marpal_utg000010g0019691	467	378	1020	170	235	152	225	374	195	138	170	193
Marpal_utg000010g0019701	23	33	30	7	7	4	21	16	22	8	14	2
Marpal_utg000010g0019711	97	241	87	153	157	136	163	92	169	115	145	135
Marpal_utg000010g0019721	557	520	296	486	444	475	296	235	211	255	255	360
Marpal_utg000010g0019731	1180	1657	836	845	1140	1058	1363	1210	959	1110	963	1810
Marpal_utg000010g0019741	46	33	46	88	113	63	84	84	47	85	126	98
Marpal_utg000010g0019751	0	0	0	0	0	0	0	0	0	0	0	0
Marpal_utg000010g0019761	2	3	0	0	1	2	0	0	2	2	0	1
Marpal_utg000010g0019771	2.242	4.203	3.406	3.129	7.107	2.02	1.02	3.426	0	4.062	1.066	4.472
Marpal_utg000010g0019781	44741	45547	17009	37992	43344	40842	83075	56137	40303.5	61757	54748	71292.5
Marpal_utg000010g0019791	586	620	580	615	647	575	1126	1016	574	780	962	852
Marpal_utg000010g0019801	3	2	4	10	9	4	7	8	7	5	4	6
Marpal_utg000010g0019821	11	1	7	11	3	1	1	3	2	14	10	4
Marpal_utg000010g0019831	1537	1797	1406	970	1132	1043	1536	1474	1240	1177	1315	1563
Marpal_utg000010g0019841	1339.53	1325	805	933	1097	949	1679.38	1393.63	825	1193	1388.1	1310.42
Marpal_utg000010g0019851	4725	5074	2501	3924	4627	3808	5044	4311	3662	4106	4479	5638
Marpal_utg000010g0019861	13820	9550	5216	2232	3023	2347	195	298	1542	2230	1715	7306
Marpal_utg000010g0019871	617	711	339	415	460	416	582	575	520	626	575	771
Marpal_utg000010g0019881	93	134	43	44	98	61	83	112	76	107	77	118
Marpal_utg000010g0019891	2610	2644	1760	2664	2732	2225	5525	3994	2256	3250	3885	3366
Marpal_utg000010g0019901	1742	1707	1033	675	893	623	903	804	692	786	852	5780
Marpal_utg000010g0019911	993	1087	826	554	840	707	1286	1461	867	908	928	993
Marpal_utg000010g0019921	1978	1760	1323	1095	1218	1100	1205	1005	784	1079	1289	1573
Marpal_utg000010g0019941	1707	1967	1484	1491	1910	1477	3276	3109	1893	1870	2062	2281
Marpal_utg000010g0019951	674	741	682	740	804	662	1030	1288	751	836	981	998
Marpal_utg000010g0019961	1172	1234	376	900	1011	898	1466	1142	975	1108	1115	1551
Marpal_utg000010g0019971	7	1	0	5	0	0	4	3	0	0	1	2
Marpal_utg000010g0019981	17	12	10	7	8	8	13	30	13	12	24	9
Marpal_utg000010g0020001	197	191	136	152	154	132	324	208	184	184	239	250
Marpal_utg000010g0020011	178	202	146	286	283	231	423	295	218	263	295	350
Marpal_utg000010g0020021	531	515	503	407	440	364	605	693	431	525	587	509
Marpal_utg000010g0020041	276	342	130	241	296	242	470	480	361	333	359	399
Marpal_utg000010g0020051	6748	6744	2108	3016	3454	3669	8015	5446	3967	3954	4539	4977
Marpal_utg000010g0020061	0	0	0	0	0	0	1	0	0	0	0	0
Marpal_utg000010g0020071	1815	1792	900	1306	1889	1464	2613	2143	1428	1972	1769	2554
Marpal_utg000010g0020081	36	31	32	81	102	61	76	28	37	44	77	65
Marpal_utg000010g0020091	7	15	4	14	15	10	16	16	6	10	13	14
Marpal_utg000010g0020101	336	343	153	214	337	284	590	629	484	360	423	446
Marpal_utg000010g0020111	605	855	517	1070	1167	847	1704	1485	744	1238	1204	1424
Marpal_utg000010g0020131	3	0	4	1	2	4	0	5	5	6	1	6
Marpal_utg000010g0020141	342	324	374	478	321	268	451	322	643	314	605	496
Marpal_utg000010g0020151	423	604	153	482	551	438	942	742	562	673	653	783
Marpal_utg000010g0020161	0	0	0	0	0	0	0	0	0	0	0	0
Marpal_utg000010g0020171	2	6	1	0	1	1	0	2	7	0	0	1
Marpal_utg000010g0020181	509	613	430	715	739	621	1306	1149	775	883	905	862
Marpal_utg000010g0020191	1607	1665	914	1183	1441	1251	2357	2320	1718	1667	1497	1745
Marpal_utg000010g0020201	1072	1210	752	1203	1333	1006	1853	1736	1226	1335	1317	1632
Marpal_utg000010g0020211	1941	2012	1015	1047	1365	1281	2112	1992	1447	1458	1573	1821
Marpal_utg000010g0020221	477	555	220	157	254	231	361	329	311	235	117	234
Marpal_utg000010g0020231	1897	2357	1082	952	1288	1092	1894	1839	1455	1423	1156	1772
Marpal_utg000010g0020241	3340	4034	2088	2627	3085	2446	4616	3401	2712	2866	3163	3443
Marpal_utg000010g0020251	3673	3494	2283	3011	3807	2522	4205	3348	2749	3572	3589	4853
Marpal_utg000010g0020261	747	838	1121	1226	1142	958	1451	988	638	1153	1395	1190
Marpal_utg000010g0020281	0	0	2	1	0	0	2	0	0	0	0	0
Marpal_utg000010g0020291	0	0	0	0	0	0	0	1	0	0	0	0
Marpal_utg000010g0020301	501	476	395	344	366	361	657	644	585	516	523	581
Marpal_utg000010g0020321	9	4	7	4	8	6	7	1	0	6	10	8
Marpal_utg000010g0020331	6407	4819	4443	2164	2470	1958	1747	1814	2380	2174	2618	3660
Marpal_utg000010g0020351	12	21	23	26	38	31	19	34	14	28	41	41
Marpal_utg000010g0020361	626	809	787	667	671	603	1203	944	704	691	850	710
Marpal_utg000010g0020371	376	396	216	186	296	204	453	585	399	330	373	397
Marpal_utg000010g0020381	51	32	11	47	30	43	46	39	21	54	42	68
Marpal_utg000010g0020401	408	392	217	377	356	418	489	382	294	292	266	333
Marpal_utg000010g0020411	1741	2449	1140	1806	2116	1792	5997	3892	2607	2828	3190	2828
Marpal_utg000010g0020421	889	981	383	649	848	519	1110	1079	831	925	1020	1029
Marpal_utg000010g0020431	4275	3774	2338	2413	2800	2146	3225	2432	2045	2603	2671	4380
Marpal_utg000010g0020441	715	949	881	617	727	572	831	876	560	632	724	890
Marpal_utg000010g0020451	4075	3993	978	3976	2904	3810	535	490	780	1037	757	3528
Marpal_utg000010g0020461	0	2	6	2	0	1	0	0	0	0	0	0
Marpal_utg000010g0020471	54	63	60	105	114	91	114	142	46	122	97	141
Marpal_utg000010g0020481	84	70	20	106	149	114	130	112	74	142	122	124
Marpal_utg000010g0020491	1289	1368	1090	794	916	720	1222	1066	837	725	944	1112
Marpal_utg000010g0020501	4079	3465	2994	1204	2039	1779	2584	2360	1683	1849	1749	2760
Marpal_utg000010g0020511	0	0	0	0	0	0	1	0	0	0	0	0
Marpal_utg000010g0020521	167	163	191	125	193	129	338	315	197	161	199	207
Marpal_utg000010g0020531	599	771	654	582	609	494	980	949	572	667	631	743
Marpal_utg000010g0020541	445	647	806	561	658	445	759	689	399	551	588	653
Marpal_utg000010g0020551	818	1904	836	928	1142	1050	697	549	688	973	933	1034
Marpal_utg000010g0020561	266	246	192	503	665	378	245	368	272	360	438	639
Marpal_utg000010g0020571	481	526	352	404	535	380	722	750	511	595	480	662
Marpal_utg000010g0020581	1431	1700	1087	1585	1985	1464	2459	2271	1574	2018	1876	2397
Marpal_utg000010g0020591	1632	2470	736	2034	2150	1824	3527	2593	1931	2329	2130	2273
Marpal_utg000010g0020601	350	463	247	546	464	409	796	849	456	561	559	594
Marpal_utg000010g0020611	12	9	6	7	9	6	8	10	1	10	9	4
Marpal_utg000010g0020621	0	0	0	0	1	0	1	0	0	0	0	0
Marpal_utg000010g0020631	125	111	112	210	184	119	215	139.802	75	114	77	162
Marpal_utg000010g0020641	6381	10157	6145	9717	11221	8210	14873	11555	9507	8978	10944	10264
Marpal_utg000010g0020661	0	0	0	0	0	0	0	0	0	0	0	0
Marpal_utg000010g0020671	8	2	1	2	0	0	4	5	4	11	0	3
Marpal_utg000010g0020691	180	193	235	270	373	254	384	452	251	268	334	294
Marpal_utg000010g0020711	108	92	65	120	126	100	227	244	102	123	176	188
Marpal_utg000010g0020721	159	182	152	140	172	134	295	341	206	216	247	181
Marpal_utg000010g0020731	327	435	406	640	647	496	1082	991	392	880	858	857
Marpal_utg000010g0020751	26	19	14	6	14	13	34	31	21	24	29	34
Marpal_utg000010g0020761	0	0	0	0	0	0	0	0	0	0	0	0
Marpal_utg000010g0020781	1	1	1	0	1	0	2	2	5	1	3	0
Marpal_utg000010g0020801	0	0	0	0	0	0	0	0	0	0	0	0
Marpal_utg000010g0020811	65	78	23	113	102	94	151	172	80	138	116	135
Marpal_utg000010g0020821	726	809	338	753	956	793	1611	1338	730	1230	1268	1037
Marpal_utg000010g0020831	0	0	0	6	5	1	0	5	5	2	2	1
Marpal_utg000010g0020841	1890	2189	1800	1728	1929	1711	3239	3000	1856	2118	2188	2472
Marpal_utg000010g0020851	0	0	0	0	0	0	0	0	0	0	0	0
Marpal_utg000010g0020861	644	550	583	512	529	469	723	709	469	503	682	679
Marpal_utg000010g0020881	139	162	67	174	242	186	416	474	243	340	290	364
Marpal_utg000010g0020891	0	0	0	1	0	1	0	0	0	1	1	0
Marpal_utg000010g0020901	0	0	0	0	0	0	0	0	0	0	3	0
Marpal_utg000010g0020911	0	0	0	0	0	0	0	0	0	0	0	0
Marpal_utg000010g0020921	0	4	8	7	9	4	6	3	3	1	1	0
Marpal_utg000010g0020931	0	11	4	2	13	9	0	5	4	4	6	12
Marpal_utg000010g0020941	280	256	218	191	218	196	359	366	288	254	311	294
Marpal_utg000010g0020951	518	562	356	440	597	349	528	789	535	555	646	636
Marpal_utg000010g0020971	666	548	415	281	212	150	224	296	236	482	619	630
Marpal_utg000010g0020981	359.761	245.439	106.895	161.929	304.316	195.685	346.223	559.314	270	327.096	603.729	478.94
Marpal_utg000010g0020991	1628	1986	1689	986	1230	904	1804	1638	1200	1070	1351	1539
Marpal_utg000010g0021001	253	344	291	409	410	369	740	810	370	551	479	560
Marpal_utg000010g0021011	5	2	6	8	5	7	2	3	1	3	9	12
Marpal_utg000010g0021021	567	549	317	586	706	563	1305	1101	919	852	886	997
Marpal_utg000010g0021031	566	521	337	568	662	544	1071	811	423	629	639	866
Marpal_utg000010g0021041	2351	2527	1365	2207	2615	2137	3807	3408	2398	2789	2735	3221
Marpal_utg000010g0021051	19	21	8	70	61	26	9	19	28	61	43	50
Marpal_utg000010g0021071	13317	11183	11464	7780	10430	7094	6382	5192	5301	8278	7516	12892
Marpal_utg000010g0021081	9	1	1	7	10	3	1	9	2	15	3	7
Marpal_utg000010g0021091	2	1	0	0	1	2	2	0	0	5	1	2
Marpal_utg000010g0021101	6	6	1	0	0	5	2	8	0	1	2	1
Marpal_utg000010g0021111	15	1	5	5	9	3	3	8	6	5	1	4
Marpal_utg000010g0021121	133	122	108	92	141	115	117	210	131	179	180	180
Marpal_utg000010g0021131	1542	1734	973	1411	1615	1309	2364	2268	1437	1781	1781	1859
Marpal_utg000010g0021141	229	260	358	251	343	210	416	379	203	275	343	365
Marpal_utg000010g0021161	455	473	182	724	693	542	1335	1539	886	1017	912	990
Marpal_utg000010g0021171	473	610	463	409	553	400	668	834	491	589	615	762
Marpal_utg000010g0021181	5711	5126	4762	3142	3802	3299	5182	5377	3302	4027	4729	5166
Marpal_utg000010g0021191	455.768	621.992	425.503	393.501	468.008	402.473	706.326	904.31	503.154	590.371	699.671	679.485
Marpal_utg000010g0021201	472.933	440.618	367.003	391.218	486.637	300.075	607.83	530.085	407.874	361.801	408.267	454.105
Marpal_utg000010g0021211	9	0	8	3	2	0	3	3	2	3	5	0
Marpal_utg000010g0021221	0	0	0	0	0	0	0	0	0	0	0	0
Marpal_utg000010g0021231	134	111	109	105	93	91	125	105	119	68	120	80
Marpal_utg000010g0021241	562	593	252	398	391	362	665	854	486	415	570	530
Marpal_utg000010g0021261	667	952	908	950	881	785	1636	1254	708	1109	1122	1098
Marpal_utg000010g0021271	597	704	474	521	582	441	990	819	538	656	769	659
Marpal_utg000010g0021291	459	672	201	581	653	547	1857	1197	782	943	1093	1012
Marpal_utg000010g0021301	8	8	6	17	8	8	19	12	5	11	21	18
Marpal_utg000010g0021311	33	54	21	112	105	78	148	140	73	161	152	135
Marpal_utg000010g0021331	51	27	42	75	45	67	119	84	45	65	83	76
Marpal_utg000010g0021341	5466	6332	3332	5119	5399	4343	10176	9281	5084	6759	7261	6354
Marpal_utg000010g0021351	52	94	61	59	78	49	127	199	69	98	101	102
Marpal_utg000010g0021361	1956	2159	1371	1297	1665	1267	2899	2439	1946	1913	1854	2050
Marpal_utg000010g0021371	6114	6654	4390	9230	9830	7069	12812	12677	5595	12583	12389	13868
Marpal_utg000010g0021391	0	3	0	3	1	0	6	0	1	2	0	0
Marpal_utg000010g0021401	9845	11817	4117	11784	12316	10423	30925	20806	14861	15791	19726	15429
Marpal_utg000010g0021421	403	503	468	382	468	387	906	1032	546	583	565	534
Marpal_utg000010g0021431	148	182	143	175	185	137	234	319	197	227	230	191
Marpal_utg000010g0021441	201	159	663	123	160	99	84	108	92	110	183	182
Marpal_utg000010g0021451	291.89	358	326.001	305	332.195	301.435	475	514.39	263.035	347	392	447.599
Marpal_utg000010g0021461	203	221	159	162	214	139	310	254	148	190	233	248
Marpal_utg000010g0021471	1686	1952	1299	1524	1783	1412	2715	2082	1528	1736	1998	2136
Marpal_utg000010g0021481	996	1278	596	613	713	663	1486	1217	1097	804	631	858
Marpal_utg000010g0021491	0	0	0	0	0	0	0	0	0	0	0	0
Marpal_utg000010g0021501	1848	1934	1036	1366	1671	1263	2305	2354	1724	1904	1916	2218
Marpal_utg000010g0021511	28604	36682	8285	30583	32794	32876	87189	37939	37514	40340	46568	50462
Marpal_utg000010g0021521	471	464	189	528	583	470	1303	962	726	822	1093	874
Marpal_utg000010g0021541	1101	1027	596	748	961	757	1185	1112	752	1054	1082	1430
Marpal_utg000010g0021551	14373	8414	56763	3346	2072	2626	544	5061	1810	1816	4805	4002
Marpal_utg000010g0021571	0	0	0	0	0	0	0	0	0	0	0	0
Marpal_utg000010g0021581	15	14	4	35	54	33	26	24	8	23	20	25
Marpal_utg000010g0021591	4	5	1	3	4	1	12	9	11	7	5	7
Marpal_utg000010g0021611	0	0	0	0	0	0	0	2	0	0	1	1
Marpal_utg000010g0021621	146	218	88	323	325	298	335	224	215	237	231	232
Marpal_utg000010g0021631	5	0	2	1	2	1	2	0	0	2	0	1
Marpal_utg000010g0021641	4620	5361	2202	4903	4703	4075	6905	5072	4019	4282	4876	5165
Marpal_utg000010g0021651	77	87	47	62	87	96	163	176	88	105	65	76
Marpal_utg000010g0021661	244	314	104	281	319	271	455	611	345	411	353	401
Marpal_utg000010g0021671	2642	2565	2471	1436	1725	1396	2048	2084	1157	1462	1511	2210
Marpal_utg000010g0021681	14	7	6	29	15	15	33	19	11	12	26	18
Marpal_utg000010g0021691	425	682	372	1187	1577	964	1359	956	598	978	1460	968
Marpal_utg000010g0021701	237	217	401	381	381	324	397	442	230	263	407	365
Marpal_utg000010g0021711	504	294	576.699	195	121	170	52	160	89	90	96	160
Marpal_utg000010g0021721	1354	1244	1002	611	564	478	701	645	401	439	532	952
Marpal_utg000010g0021731	2291	2203	1545	1363	1765	1392	2421	2511	1845	1827	1705	2161
Marpal_utg000010g0021741	1161	1086	645	642	748	691	774	901	665	761	852	1176
Marpal_utg000010g0021761	33	24	9	5	14	16	11	15	12	12	18	33
Marpal_utg000010g0021771	794	691	442	500	649	502	1007	1007	805	678	717	869
Marpal_utg000010g0021781	33	10	15	28	25	23	46	44	21	30	22	44
Marpal_utg000010g0021791	0	0	0	0	2	0	0	0	0	0	1	1
Marpal_utg000010g0021801	2012	1894	1066	1359	1754	1367	2575	2551	2000	1950	2121	2337
Marpal_utg000010g0021811	139	115	61	215	217	174	523	533	273	363	300	280
Marpal_utg000010g0021821	1115	1188	860	1503	1714	1344	2463	2121	1316	1575	1796	1855
Marpal_utg000010g0021831	82	136	25	121	133	129	125	95	89	98	127	98
Marpal_utg000010g0021841	729	805	1110	724	873	710	1275	1617	645	875	808	1008
Marpal_utg000010g0021851	104	109	59	68	103	93	124	121	94	100	111	107
Marpal_utg000010g0021871	20	9	62	1	6	5	3	3	0	0	1	6
Marpal_utg000010g0021881	539	459	479	343	380	328	550	835	466	433	608	582
Marpal_utg000010g0021891	302	346	192	283	303	233	454	474	340	335	308	348
Marpal_utg000010g0021911	0	2	0	1	2	2	2	1	1	1	1	1
Marpal_utg000010g0021931	3556	3861	2232	4280	4588	3712	7853	5565	3378	5661	6008	6177
Marpal_utg000010g0021941	141	165	42	139	134	105	414	225	125	176	192	191
Marpal_utg000010g0021951	1130	1364	774	883	1082	852	1296	1253	1022	932	969	1419
Marpal_utg000010g0021971	4090	2517	14820	762	908	507	32	634	300	512	623	1315
Marpal_utg000010g0021981	253	307	88	952	925	373	350	293	506	820	736	882
Marpal_utg000010g0022001	0	0	0	0	0	0	0	0	0	0	0	0
Marpal_utg000010g0022011	1072	1136	768	591	872	622	1071	1165	818	944	1247	1342
Marpal_utg000010g0022021	359	449	303	223	259	194	562	467	339	319	320	310
Marpal_utg000010g0022031	12403	10432	7389	6387	6994	6002	4513	6504	4321	5370	5252	10321
Marpal_utg000010g0022041	2048	2372	1745	1351	1502	1513	1949	2161	1434	1594	1608	2211
Marpal_utg000010g0022061	5398	4912	2816	3703	4880	3550	6747	6491	4468	4947	6390	6142
Marpal_utg000010g0022071	1	0	0	0	0	0	1	0	0	0	0	0
Marpal_utg000010g0022081	189	183	60	113	96	111	127	170	80	138	90	168
Marpal_utg000010g0022091	1188	1092	489	870	955	772	952	904	663	1062	890	896
Marpal_utg000010g0022101	4	0	0	5	2	1	1	0	1	0	4	6
Marpal_utg000010g0022111	1135	1153	664	819	1013	787	1184	1272	1043	875	1016	1195
Marpal_utg000010g0022121	4350	5177	3320	4754	5065	4120	7814	6593	3994	5893	5181	7565
Marpal_utg000010g0022131	805	816	452	752	942	754	1064	1297	847	1033	1029	1128
Marpal_utg000010g0022151	446	354	247	260	353	325	557	473	376	413	495	470
Marpal_utg000010g0022161	111	116	75	226	221	185	555	400	270	326	259	377
Marpal_utg000010g0022191	23	32	3	31	48	44	68	44	8	40	49	55
Marpal_utg000010g0022201	396.496	375.002	202.061	109.994	134.039	93.632	135.503	97.981	148.033	98.102	101.055	160.988
Marpal_utg000010g0022211	19	32	17	21	28	14	47	34	41	36	36	33
Marpal_utg000010g0022221	4	7	2	0	0	0	7	4	1	0	0	0
Marpal_utg000010g0022231	654.014	777.993	400.071	466.588	512.94	510.982	827.435	708.819	474.305	601.993	509.857	750.615
Marpal_utg000010g0022241	27	19	30	24	10	16	35	41	7	9	16	24
Marpal_utg000010g0022251	958	1188	763	759	811	775	664	710	525	631	627	1094
Marpal_utg000010g0022261	0	0	0	0	0	0	0	0	0	0	0	0
Marpal_utg000010g0022271	760	616	1314	991	1241	756	961	1092	640	499	511	801
Marpal_utg000010g0022291	59	41	25	64.567	63	84	74.002	45.437	33	48	40.382	65
Marpal_utg000010g0022301	18.809	14.062	2.242	32.183	21.915	28.064	24.361	11.623	17.456	8	17.037	17.507
Marpal_utg000010g0022311	66.609	47.311	30	50.245	65.118	50.624	73.407	41.794	36.785	42.882	45.558	51.684
Marpal_utg000010g0022321	1034.44	1119.03	295.245	944.546	771.752	787.619	1085.53	747.626	727.19	596.089	787.656	920.422
Marpal_utg000010g0022341	1690	1939	1174	1580	1947	1066	1769	1558	1559	2104	1845	2451
Marpal_utg000010g0022351	1330	1275	2056	716	761	686	951	957	631	777	826	1014
Marpal_utg000010g0022361	3531	3056	2945	1307	1554	1331	1874	1935	1419	1564	1457	2362
Marpal_utg000010g0022381	1784	3056	1533	4010	4290	3085	7125	5562	4471	6107	6002	5662
Marpal_utg000010g0022391	214	408	210	359	414	288	775	535	433	392	416	423
Marpal_utg000010g0022401	394	420	373	405	439	385	591	719	408	482	507	587
Marpal_utg000010g0022421	10	16	3	17	25	10	33	32	25.387	29	18	39.991
Marpal_utg000010g0022431	0	0	1	0	0	0	0	1	0	0	0	0
Marpal_utg000010g0022441	2	0	0	1	0	0	0	0	0	0	0	0
Marpal_utg000010g0022451	984	1479	498	815	1012	969	2031	1661	1388	1264	1177	1320
Marpal_utg000010g0022461	368	454	351	279	328	209	479	579	389	372	467	489
Marpal_utg000010g0022471	2683.02	2797.41	3230.66	1767.87	1961.49	1438.39	2540.22	1967.33	1272.66	2053.67	2240.07	2485.47
Marpal_utg000010g0022481	83	75	41	120	131	124	186	162	96	150	188	208
Marpal_utg000010g0022491	0	0	0	4	0	0	0	0	0	0	0	0
Marpal_utg000010g0022501	449	552	301	349	477	353	698	653	512	575	653	620
Marpal_utg000010g0022511	735	851	434	562	817	708	1264	1108	1002	869	845	1064
Marpal_utg000010g0022521	1020	887	3614	481	541	434	693	992	467	501	540	734
Marpal_utg000010g0022531	80	99	41	188	226	143	217	221	54	161	154	180
Marpal_utg000010g0022541	1	5	2	3	7	1	3	3	4	4	3	5
Marpal_utg000010g0022551	281.151	294.564	612.752	208.41	307.692	201.026	305.157	423.875	234.956	252.359	308.731	283.975
Marpal_utg000010g0022561	2	1	0	6	14	9	14	15	5	8	22	5
Marpal_utg000010g0022571	422	386	498	516	573	406	989	794	372	524	727	551
Marpal_utg000010g0022581	0	0	0	0	0	0	0	0	0	0	0	0
Marpal_utg000010g0022591	5	9	6	28	22	14	22	47	19	24	28	22
Marpal_utg000010g0022601	48	62	37	94	112	88	162	159	66	102	93	98
Marpal_utg000010g0022611	1170	1325	601	1067	1493	727	1081	1106	1046	1865	1456	2002
Marpal_utg000010g0022621	692	958	491	592	801	613	920	717	766	686	687	969
Marpal_utg000010g0022631	2315	2229	2233	2625	3302	2577	5116	5158	2495	3917	3838	4483
Marpal_utg000010g0022641	177382	169653	85442	127033	129587	99279	185032	141054	105209	137961	123681	164476
Marpal_utg000010g0022651	18971	13495	11296	2984	4009	3305	1094	2152	3168	3082	2425	10858
Marpal_utg000010g0022671	1127	1322	886	864	1298	943	1869	2134	1323	1339	1459	1512
Marpal_utg000010g0022681	246	379	279	378	453	333	1038	744	454	616	577	571
Marpal_utg000010g0022691	793	875	586	472	636	485	936	1067	692	777	732	783
Marpal_utg000010g0022701	119	60	113	178	279	202	161	237	58	174	170	194
Marpal_utg000010g0022711	16	10	2	1	3	2	4	8	5	7	5	0
Marpal_utg000010g0022721	614	842	428	670	698	655	1305	1024	875	728	756	748
Marpal_utg000010g0022731	364	497	403	478	478	417	556	510	557	455	870	591
Marpal_utg000010g0022741	324	371	347	339	284	385	409	511	331	270	397	383
Marpal_utg000010g0022771	678	870	325	451	564	407	842	989	561	621	721	693
Marpal_utg000010g0022781	0	0	0	0	0	0	1	0	0	0	0	0
Marpal_utg000010g0022791	0	3	0	1	0	0	0	0	0	0	0	0
Marpal_utg000010g0022801	927	1144	583	592	721	667	1449	1431	979	1055	914	942
Marpal_utg000010g0022811	1563	1670	1051	1808	2083	1540	2956	2712	1804	1910	1913	2290
Marpal_utg000010g0022821	8	3	12	26	18	31	20	48	21	26	5	20
Marpal_utg000010g0022831	0	0	0	0	0	0	0	0	0	0	0	0
Marpal_utg000010g0022841	1	0	0	0	0	0	0	0	0	0	0	0
Marpal_utg000010g0022861	228	252	104	304	398	292	732	619	420	573	472	593
Marpal_utg000010g0022881	68	60	64	81	103	64	134	157	79	82	95	96
Marpal_utg000010g0022891	519	627	401	432	519	384	751	820	554	536	649	662
Marpal_utg000010g0022901	412	279	217	350	324	247	546	443	255	317	365	414
Marpal_utg000010g0022921	28	25	10	35	44	34	47	26	20	32	51	61
Marpal_utg000010g0022931	0	0	0	0	0	0	0	0	0	0	0	0
Marpal_utg000010g0022941	0	0	0	0	0	0	0	0	0	0	0	0
Marpal_utg000010g0022951	487	564	456	411	506	421	758	945	544	565	630	679
Marpal_utg000010g0022961	66	55	53	111	116	89	123	128	108	96	120	86
[truncated: 15,983 more rows]

## Sheet: 2B_Marpal_DEGs
Gene_id	Gene nickname	Process	Description	GO	IPR	logFC_Marpal_MpaCYCLOPS-DD	FDR_Marpal_MpaCYCLOPS-DD	updown_Marpal_MpaCYCLOPS-DD	logFC_Marpal_MtCCAMK-Kin	FDR_Marpal_MtCCAMK-Kin	updown_Marpal_MtCCAMK-Kin	logFC_Marpal_MtCYCLOPS-DD	FDR_Marpal_MtCYCLOPS-DD	updown_Marpal_MtCYCLOPS-DD	logFC_Marpal_3wpiMyc	FDR_Marpal_3wpiMyc	logFC_Marpal_5wpiMyc	FDR_Marpal_5wpiMyc	logFC_Marpal_8wpiMyc	FDR_Marpal_8wpiMyc
Marpal_utg000219g0203271			Plant photosystem I psaA and psaB protein signature; Photosystem I psaA/psaB protein; Photosystem I psaA and psaB proteins signature.; Region of a membrane-bound protein predicted to be embedded in the membrane.; Region of a membrane-bound protein predicted to be outside the membrane, in the extracellular region.; Region of a membrane-bound protein predicted to be outside the membrane, in the cyt…	GO:0009522,GO:0009579,GO:0015979,GO:0016021,GO:0046872	IPR001280; IPR036408; IPR006243; IPR020586	9.28012	2.74406e-26	up	7.81678	0.0298392	up	6.69456	0.0440347	up	-0.447209	1	-0.353339	1	0.265095	0.852732
Marpal_utg000219g0203121				GO:0005524,GO:0009507	IPR008543	8.6787	0.00042161	up	8.19551	0.000586487	up	8.21065	0.00124487	up	0.187143	1	-0.030726	1	-0.020634	1
Marpal_utg000012g0026991			Glycosyl hydrolase family 47	GO:0003824,GO:0004571,GO:0005509,GO:0016020	IPR012341; IPR001382; IPR036026	7.19188	0.00099915	up	7.5616	0.00174354	up	7.80634	1.89032e-10	up	0.088332	1	-0.2183	1	-0.795583	0.638775
Marpal_utg000169g0189031						6.33631	7.07801e-07	up	5.73564	0.00017378	up	3.7065	0.0795634	ns	NA	NA	NA	NA	NA	NA
Marpal_utg000001g0000091						4.49407	0.011041	up	4.14127	0.0400332	up	2.55134	0.302463	ns	0.416195	1	-0.22097	1	-0.069365	0.999845
Marpal_utg000054g0094871			Region of a membrane-bound protein predicted to be embedded in the membrane.; C-terminal region of a signal peptide.; Signal peptide region; Region of a membrane-bound protein predicted to be outside the membrane, in the cytoplasm.; Hydrophobic region of a signal peptide.; N-terminal region of a signal peptide.; Region of a membrane-bound protein predicted to be outside the membrane, in the extra…			4.18585	5.45267e-08	up	3.01789	0.000663656	up	3.23408	4.96954e-05	up	0.277133	1	-0.971888	1	-0.227992	0.91647
Marpal_utg000067g0111321			DNA replication factor Cdt1 C-terminal domain; DNA replication factor CDT1 like; consensus disorder prediction; Cdt1_c		IPR014939; IPR032054; IPR036390	3.93443	2.21774e-09	up	4.80722	2.64404e-16	up	4.52186	4.99978e-10	up	0.178712	1	0.04577	1	0.584479	0.671195
Marpal_utg000036g0072891			consensus disorder prediction			3.84332	0.0512382	ns	3.62081	0.0977887	ns	3.40111	0.123949	ns	-1.41752	1	-2.88494	0.552521	-2.20256	0.418474
Marpal_utg000004g0009411			Plant peroxidase signature; Haem peroxidase superfamily signature; Peroxidase; Peroxidases proximal heme-ligand signature.; N-terminal region of a signal peptide.; C-terminal region of a signal peptide.; Region of a membrane-bound protein predicted to be outside the membrane, in the extracellular region.; Signal peptide region; Hydrophobic region of a signal peptide.; Plant heme peroxidase family…	GO:0004601,GO:0042744,GO:0006979,GO:0020037,GO:0055114	IPR000823; IPR002016; IPR019793; IPR033905; IPR010255	3.7051	5.49612e-05	up	1.94182	0.0196114	up	2.44268	0.00345902	up	0.385251	1	0.748217	1	3.37848	0.000277969
Marpal_utg000005g0013381			E-class P450 group I signature; Cytochrome P450; consensus disorder prediction	GO:0005506,GO:0016705,GO:0020037,GO:0055114	IPR002401; IPR036396; IPR001128	3.56767	2.14662e-12	up	-0.286274	0.83622	ns	1.73538	0.00669126	up	2.29655	0.367155	0.663769	1	0.427491	0.856879
Marpal_utg000134g0172401						3.48306	4.53159e-06	up	1.97736	0.231104	ns	2.06427	0.112442	ns	0.08516	1	-0.679553	1	-1.41949	0.365611
Marpal_utg000185g0201801				GO:0009523,GO:0009539,GO:0015979		3.4768	0.122232	ns	-0.475168	0.891146	ns	1.26733	0.58686	ns	-0.206198	1	1.15107	1	-1.08726	0.492788
Marpal_utg000018g0048031			Plant peroxidase signature; Haem peroxidase superfamily signature; Peroxidase; Peroxidases active site signature.; N-terminal region of a signal peptide.; Region of a membrane-bound protein predicted to be outside the membrane, in the extracellular region.; Signal peptide region; Hydrophobic region of a signal peptide.; C-terminal region of a signal peptide.; Plant heme peroxidase family profile.…	GO:0004601,GO:0006979,GO:0020037,GO:0055114,GO:0042744	IPR000823; IPR002016; IPR019794; IPR033905; IPR010255	3.36499	4.76025e-07	up	0.26461	0.823143	ns	0.635275	0.41282	ns	0.34319	1	-0.597508	1	0.465575	0.857425
Marpal_utg000011g0025511			Haem peroxidase superfamily signature; Plant peroxidase signature; Peroxidase; Peroxidases proximal heme-ligand signature.; Peroxidases active site signature.; N-terminal region of a signal peptide.; Signal peptide region; Region of a membrane-bound protein predicted to be outside the membrane, in the extracellular region.; Hydrophobic region of a signal peptide.; C-terminal region of a signal pe…	GO:0004601,GO:0006979,GO:0020037,GO:0055114,GO:0042744	IPR002016; IPR000823; IPR019793; IPR019794; IPR033905; IPR010255	3.30946	0.000201825	up	1.84698	0.0104441	up	2.93807	1.26432e-06	up	-0.026726	1	-0.191043	1	0.422967	0.593339
Marpal_utg000002g0003061						3.30916	0.00960574	up	2.41988	0.135447	ns	2.6546	0.0721327	ns	NA	NA	NA	NA	NA	NA
Marpal_utg000066g0109251	FatM3	FA biosynthesis	Acyl-ACP thioesterase; consensus disorder prediction; 4HBT	GO:0006633,GO:0016790	IPR002864; IPR029069	3.25171	2.26618e-06	up	1.89476	0.00265145	up	2.57291	1.62991e-06	up	0.106655	1	0.42975	1	-0.87968	0.70351
Marpal_utg000013g0032101		Cytochrome p450	P450 superfamily signature; E-class P450 group I signature; Cytochrome P450; Cytochrome P450 cysteine heme-iron ligand signature.; Region of a membrane-bound protein predicted to be outside the membrane, in the cytoplasm.; Region of a membrane-bound protein predicted to be embedded in the membrane.; Region of a membrane-bound protein predicted to be outside the membrane, in the extracellular regi…	GO:0005506,GO:0016705,GO:0020037,GO:0055114	IPR001128; IPR002401; IPR036396; IPR017972	3.22948	2.76524e-18	up	1.19202	0.147094	ns	1.44771	0.00346395	up	3.71579	0.00165146	1.65797	0.509881	1.40615	0.339909
Marpal_utg000014g0037621		Cytochrome p450	P450 superfamily signature; E-class P450 group I signature; Cytochrome P450; Cytochrome P450 cysteine heme-iron ligand signature.; Region of a membrane-bound protein predicted to be outside the membrane, in the cytoplasm.; Region of a membrane-bound protein predicted to be outside the membrane, in the extracellular region.; Region of a membrane-bound protein predicted to be embedded in the membra…	GO:0005506,GO:0016705,GO:0020037,GO:0055114	IPR001128; IPR002401; IPR036396; IPR017972	3.22872	2.7483e-05	up	2.61754	0.00211512	up	1.49218	0.196911	ns	1.25712	0.981287	3.08399	0.00202114	4.02714	2.58421e-05
Marpal_utg000137g0173361		Germin	Germin signature; Cupin; Signal peptide region; N-terminal region of a signal peptide.; Hydrophobic region of a signal peptide.; Region of a membrane-bound protein predicted to be outside the membrane, in the extracellular region.; C-terminal region of a signal peptide.	GO:0045735,GO:0030145	IPR001929; IPR006045; IPR014710; IPR011051	3.14337	0.00685377	up	1.06119	0.529227	ns	0.614701	0.774322	ns	1.70948	0.938263	-0.040878	1	-0.451219	0.860964
Marpal_utg000040g0077241			Phenolic acid decarboxylase (PAD); DECARBOXYLASE ACID PHENOLIC P-COUMARIC LYASE 4.1.1.- PAD PADC FERULATE PROBABLE	GO:0016831	IPR008729; IPR012674	3.08887	0.0433436	up	2.3593	0.0126575	up	1.65804	0.0963328	ns	-0.000516	1	1.57732	0.488685	4.26128	5.56191e-05
Marpal_utg000162g0184471		Cytochrome p450	P450 superfamily signature; E-class P450 group I signature; Cytochrome P450; Cytochrome P450 cysteine heme-iron ligand signature.; Region of a membrane-bound protein predicted to be embedded in the membrane.; Region of a membrane-bound protein predicted to be outside the membrane, in the extracellular region.; Region of a membrane-bound protein predicted to be outside the membrane, in the cytopla…	GO:0016705,GO:0055114,GO:0005506,GO:0020037	IPR001128; IPR002401; IPR036396; IPR017972	3.07139	1.82085e-15	up	1.56637	0.0126311	up	1.56571	0.00511677	up	0.142387	1	-0.608484	1	0.567569	0.72968
Marpal_utg000029g0062251			Venom allergen 5 signature; Allergen V5/Tpx-1 family signature; Cysteine-rich secretory protein family; CRISP family signature 1.; CRISP family signature 2.; C-terminal region of a signal peptide.; N-terminal region of a signal peptide.; Signal peptide region; Region of a membrane-bound protein predicted to be outside the membrane, in the extracellular region.; Hydrophobic region of a signal pept…	GO:0005576	IPR002413; IPR001283; IPR014044; IPR035940; IPR018244; IPR034111	3.04649	8.62562e-10	up	1.31603	0.23188	ns	1.24655	0.0650065	ns	-0.007602	1	-0.736037	1	-2.33381	0.0208632
Marpal_utg000058g0100601		Cyctein peptidase	Cathepsin propeptide inhibitor domain (I29); Papain family cysteine protease; Eukaryotic thiol (cysteine) proteases cysteine active site.	GO:0008234,GO:0006508	IPR013201; IPR000668; IPR013128; IPR000169; IPR038765	3.03193	2.48688e-05	up	1.66405	0.106016	ns	2.33616	0.020699	up	0.264796	1	-0.985545	1	0.476966	0.791151
Marpal_utg000089g0140551			Sucrose-6F-phosphate phosphohydrolase; sucrsPsyn_pln: sucrose phosphate synthase; Glycosyl transferases group 1; Sucrose synthase; GT1_Sucrose_synthase; HAD_SPS	GO:0005985,GO:0046524,GO:0016157	IPR006380; IPR023214; IPR012819; IPR001296; IPR000368; IPR035659	3.01685	4.16941e-14	up	2.94191	1.38329e-19	up	3.48478	3.7931e-25	up	0.143656	1	-0.837095	0.957107	-0.238286	0.875824
Marpal_utg000010g0023221						2.91327	0.0214934	up	1.82706	0.13545	ns	1.75023	0.480893	ns	4.70281	0.137989	4.87168	2.75523e-05	4.21118	0.000104568
Marpal_utg000018g0050071			Protein kinase domain; consensus disorder prediction; Protein kinase domain profile.	GO:0004672,GO:0005524,GO:0006468	IPR000719; IPR011009	2.91173	0.00847938	up	2.63056	0.03832	up	3.8437	1.86e-05	up	-0.064507	1	-0.619036	1	1.58644	0.231494
Marpal_utg000080g0133501			Domain of unknown function (DUF4228); consensus disorder prediction		IPR025322	2.84716	0.00353085	up	2.77785	0.0240345	up	2.63094	0.00774594	up	4.34536	7.41709e-06	5.4356	9.53696e-10	3.93868	3.6578e-06
Marpal_utg000073g0122391			Dirigent-like protein; C-terminal region of a signal peptide.; N-terminal region of a signal peptide.; Region of a membrane-bound protein predicted to be outside the membrane, in the extracellular region.; Signal peptide region; Hydrophobic region of a signal peptide.		IPR004265	2.83662	3.11633e-09	up	1.50401	0.0441378	up	2.84373	1.26524e-07	up	0.514738	1	-0.845631	1	0.017852	1
Marpal_utg000090g0140821			Plant peroxidase signature; Haem peroxidase superfamily signature; Peroxidase; consensus disorder prediction; Peroxidases proximal heme-ligand signature.; Peroxidases active site signature.; Plant heme peroxidase family profile.; secretory_peroxidase	GO:0004601,GO:0006979,GO:0020037,GO:0055114,GO:0042744	IPR000823; IPR002016; IPR019793; IPR019794; IPR033905; IPR010255	2.83315	0.00468418	up	2.00348	0.0952598	ns	2.72124	0.0102848	up	-0.200953	1	-1.40632	0.0337541	-0.336095	0.762256
Marpal_utg000134g0172411			Lipase (class 3)	GO:0006629	IPR029058; IPR002921	2.78022	1.18234e-06	up	1.65963	0.0646868	ns	1.55754	0.0449376	up	-0.131051	1	-0.800244	1	-0.748531	0.650558
Marpal_utg000011g0025811						2.7675	0.0123132	up	3.2068	5.73733e-06	up	2.71287	0.00911143	up	0.209364	1	-0.025318	1	0.590651	0.549327
Marpal_utg000030g0064201						2.75198	9.90597e-06	up	1.72043	0.0217437	up	2.15076	0.00622241	up	-0.411336	1	-1.62021	0.0254612	-1.10701	0.219414
Marpal_utg000080g0132981			Region of a membrane-bound protein predicted to be embedded in the membrane.; Region of a membrane-bound protein predicted to be outside the membrane, in the cytoplasm.; Region of a membrane-bound protein predicted to be outside the membrane, in the extracellular region.			2.75175	4.451e-10	up	1.96575	0.00150922	up	1.87636	0.00335332	up	-1.10665	1	-0.568899	1	-0.326027	0.881985
Marpal_utg000090g0140811			Plant peroxidase signature; Haem peroxidase superfamily signature; Peroxidase; Peroxidases proximal heme-ligand signature.; Peroxidases active site signature.; Region of a membrane-bound protein predicted to be outside the membrane, in the extracellular region.; Hydrophobic region of a signal peptide.; Signal peptide region; C-terminal region of a signal peptide.; N-terminal region of a signal pe…	GO:0004601,GO:0006979,GO:0020037,GO:0055114,GO:0042744	IPR000823; IPR002016; IPR019793; IPR019794; IPR033905; IPR010255	2.74772	1.16849e-06	up	1.4866	0.12429	ns	1.45015	0.0152938	up	0.440143	1	-1.48862	0.260018	0.158647	0.941929
Marpal_utg000118g0164611		Transcription factor	Myb-like DNA-binding domain; consensus disorder prediction; Myb-type HTH DNA-binding domain profile.; SANT	GO:0003677	IPR001005; IPR017930; IPR009057	2.69727	1.7985e-07	up	2.07813	7.24749e-06	up	2.5577	1.70302e-08	up	0.279515	1	0.424949	1	-1.47312	0.124476
Marpal_utg000168g0187961			Ribosomal prokaryotic L21 protein; L21: ribosomal protein bL21; Ribosomal protein L21 signature.; 50S ribosomal protein L21 [rplU].	GO:0003723,GO:0003735,GO:0005622,GO:0005840,GO:0006412	IPR028909; IPR001787; IPR018258; IPR036164	2.6897	3.28492e-10	up	1.99436	1.38286e-05	up	1.9846	6.96616e-05	up	-0.08082	1	0.26529	1	-0.813332	0.770319
Marpal_utg000180g0198601			Photosystem II protein; Region of a membrane-bound protein predicted to be embedded in the membrane.; Region of a membrane-bound protein predicted to be outside the membrane, in the extracellular region.; Region of a membrane-bound protein predicted to be outside the membrane, in the cytoplasm.	GO:0009521,GO:0009767,GO:0016020,GO:0016168,GO:0019684	IPR000932; IPR036001	2.68795	8.52219e-05	up	1.36504	0.0390621	up	1.69781	0.00708919	up	0	1	0.045795	1	0.764098	0.848002
Marpal_utg000009g0019491			Transferase family	GO:0016747	IPR023213; IPR003480	2.67337	0.0361015	up	-0.219421	0.942016	ns	2.03404	0.42624	ns	0.148947	1	-0.460616	1	-3.13422	0.270649
Marpal_utg000005g0012281			Dirigent-like protein		IPR004265	2.66347	1.28627e-07	up	1.75494	0.0173002	up	2.18354	0.000154029	up	1.28022	1	-0.131568	1	0.173155	0.954659
Marpal_utg000094g0145391			consensus disorder prediction			2.65758	9.04478e-07	up	3.46717	8.38133e-10	up	2.70048	4.50187e-08	up	0.506396	1	-0.10869	1	-0.263411	0.861079
Marpal_utg000115g0160221			consensus disorder prediction			2.64655	2.3979e-10	up	1.68274	0.00365549	up	2.37552	4.30482e-13	up	0.57697	1	1.01323	0.812522	1.24841	0.211521
Marpal_utg000031g0065421			Haem peroxidase superfamily signature; Plant peroxidase signature; Peroxidase; Peroxidases active site signature.; Region of a membrane-bound protein predicted to be outside the membrane, in the extracellular region.; N-terminal region of a signal peptide.; C-terminal region of a signal peptide.; Signal peptide region; Hydrophobic region of a signal peptide.; Plant heme peroxidase family profile.…	GO:0004601,GO:0006979,GO:0020037,GO:0055114,GO:0042744	IPR002016; IPR000823; IPR019794; IPR033905; IPR010255	2.62468	1.01557e-19	up	1.45753	0.0532062	ns	0.942525	0.036725	up	0.103698	1	-0.982138	0.808292	-0.251084	0.875824
Marpal_utg000020g0054651			Probable lipid transfer; Hydrophobic region of a signal peptide.; Signal peptide region; C-terminal region of a signal peptide.; N-terminal region of a signal peptide.; Region of a membrane-bound protein predicted to be outside the membrane, in the extracellular region.; AAI_LTSS; Region of a membrane-bound protein predicted to be embedded in the membrane.		IPR016140; IPR036312	2.61816	0.00041842	up	-0.0171858	0.993552	ns	1.24083	0.151794	ns	3.11409	0.000203957	2.6684	0.000190031	4.20174	2.07073e-09
Marpal_utg000121g0165671			Domain of unknown function (DUF4228); consensus disorder prediction; N-terminal region of a signal peptide.; C-terminal region of a signal peptide.; Hydrophobic region of a signal peptide.; Region of a membrane-bound protein predicted to be outside the membrane, in the extracellular region.; Signal peptide region		IPR025322	2.60615	5.36589e-05	up	1.91474	0.0087844	up	2.97143	3.08593e-07	up	0.244919	1	0.804611	1	1.02261	0.602917
Marpal_utg000157g0182831	GRAS10	Transcription factor	GRAS domain family; GRAS family profile.		IPR005202	2.60167	0.0489976	up	0.0687677	0.97372	ns	-0.25175	0.895557	ns	2.70608	0.00598665	3.59155	8.19443e-06	2.93547	0.000338522
Marpal_utg000019g0051851			Signal peptide region; Region of a membrane-bound protein predicted to be outside the membrane, in the extracellular region.; N-terminal region of a signal peptide.; C-terminal region of a signal peptide.; Hydrophobic region of a signal peptide.			2.60062	0.000289058	up	2.43475	0.00584528	up	1.97686	0.00252886	up	0.121405	1	-0.457893	1	0.27074	0.855635
Marpal_utg000036g0072321			Region of a membrane-bound protein predicted to be outside the membrane, in the extracellular region.; Region of a membrane-bound protein predicted to be embedded in the membrane.; Region of a membrane-bound protein predicted to be outside the membrane, in the cytoplasm.			2.60043	0.0017038	up	3.1135	0.000121676	up	3.05728	4.68282e-05	up	0.272931	1	-0.263632	1	-0.697491	0.557083
Marpal_utg000013g0034881			LURP-one-related		IPR038595; IPR007612; IPR025659	2.56977	8.8526e-17	up	1.12852	0.0112301	up	1.69606	1.92744e-05	up	-0.023446	1	-0.791946	0.43968	-1.03865	0.0596733
Marpal_utg000050g0088901		Cytochrome p450	P450 superfamily signature; E-class P450 group IV signature; Cytochrome P450; Cytochrome P450 cysteine heme-iron ligand signature.; Region of a membrane-bound protein predicted to be embedded in the membrane.; Region of a membrane-bound protein predicted to be outside the membrane, in the extracellular region.; Region of a membrane-bound protein predicted to be outside the membrane, in the cytopl…	GO:0016705,GO:0055114,GO:0005506,GO:0020037,GO:0004497	IPR001128; IPR002403; IPR036396; IPR017972	2.56914	7.49197e-07	up	-0.473964	0.701239	ns	0.543216	0.712795	ns	7.63764	6.71727e-06	4.04643	0.0138079	1.63656	0.438195
Marpal_utg000012g0027221			Iron permease FTR1 family; Region of a membrane-bound protein predicted to be outside the membrane, in the extracellular region.; Region of a membrane-bound protein predicted to be embedded in the membrane.; Region of a membrane-bound protein predicted to be outside the membrane, in the cytoplasm.	GO:0005381,GO:0016020,GO:0033573,GO:0034755	IPR004923	2.55398	3.13831e-07	up	0.743772	0.307135	ns	1.2012	0.0421982	up	0.796373	1	-0.28282	1	0.370436	0.918524
Marpal_utg000147g0178211			C-terminal region of a signal peptide.; N-terminal region of a signal peptide.; Hydrophobic region of a signal peptide.; Region of a membrane-bound protein predicted to be outside the membrane, in the extracellular region.; Signal peptide region; Region of a membrane-bound protein predicted to be embedded in the membrane.			2.55136	9.31545e-05	up	2.45409	0.0143642	up	2.68433	4.73648e-06	up	0.227823	1	-0.425958	1	-2.30422	0.0110577
Marpal_utg000070g0118451			Aldo-keto reductase signature; Aldo/keto reductase family; Aldo/keto reductase family signature 2.; Aldo/keto reductase family signature 1.; Aldo_ket_red	GO:0016491,GO:0055114	IPR020471; IPR036812; IPR023210; IPR018170	2.53529	0.000117862	up	1.54259	0.042458	up	2.00421	0.00954854	up	3.6129	7.13185e-10	4.06364	4.90099e-14	3.52263	2.11274e-11
Marpal_utg000026g0061291			consensus disorder prediction; C-terminal region of a signal peptide.; Region of a membrane-bound protein predicted to be outside the membrane, in the extracellular region.; Hydrophobic region of a signal peptide.; N-terminal region of a signal peptide.; Signal peptide region			2.52936	1.01753e-17	up	3.03694	9.44292e-22	up	3.16294	2.35302e-17	up	0.200704	1	0.340502	1	0.297029	0.849629
Marpal_utg000035g0070681			Region of a membrane-bound protein predicted to be outside the membrane, in the cytoplasm.; Region of a membrane-bound protein predicted to be embedded in the membrane.; Region of a membrane-bound protein predicted to be outside the membrane, in the extracellular region.			2.51429	8.90748e-08	up	1.09141	0.0413406	up	1.1626	0.00699913	up	0.505549	1	-0.492803	1	-0.185543	0.941008
Marpal_utg000195g0202321			consensus disorder prediction; Region of a membrane-bound protein predicted to be outside the membrane, in the cytoplasm.; Region of a membrane-bound protein predicted to be embedded in the membrane.; Region of a membrane-bound protein predicted to be outside the membrane, in the extracellular region.			2.51107	0.00577426	up	2.94382	2.62388e-05	up	3.04513	2.43973e-06	up	0.34775	1	-0.113368	1	0.44906	0.80364
Marpal_utg000078g0129831		LRR-Kinase	Leucine-rich repeat signature; Leucine Rich Repeat; Leucine rich repeat; Leucine rich repeat N-terminal domain; Protein kinase domain; Protein kinases ATP-binding region signature.; Serine/Threonine protein kinases active-site signature.; N-terminal region of a signal peptide.; Region of a membrane-bound protein predicted to be outside the membrane, in the extracellular region.; Signal peptide re…	GO:0005515,GO:0005524,GO:0004672,GO:0006468	IPR003591; IPR000719; IPR001611; IPR013210; IPR032675; IPR017441; IPR008271; IPR011009	2.50933	8.48644e-11	up	3.14311	6.92962e-14	up	3.02102	3.06848e-27	up	0.271521	1	-0.247442	1	-0.024211	1
Marpal_utg000039g0074521						2.50671	0.00245538	up	1.89992	0.0439251	up	1.7049	0.207578	ns	3.90532	0.0350153	8.50592	2.05875e-10	4.10288	0.000668847
Marpal_utg000118g0163541						2.49444	0.038936	up	2.45086	0.0978128	ns	1.07814	0.572696	ns	NA	NA	NA	NA	NA	NA
Marpal_utg000064g0107301			Dirigent-like protein; Signal peptide region; Hydrophobic region of a signal peptide.; Region of a membrane-bound protein predicted to be outside the membrane, in the extracellular region.; C-terminal region of a signal peptide.; N-terminal region of a signal peptide.; Region of a membrane-bound protein predicted to be embedded in the membrane.	GO:0009695,GO:0046423	IPR004265; IPR034871	2.47156	3.58013e-05	up	0.559473	0.364277	ns	1.07484	0.0470595	up	0.191341	1	0.128923	1	1.97701	0.308401
Marpal_utg000005g0010651			Epoxide hydrolase signature; alpha/beta hydrolase fold	GO:0003824	IPR000639; IPR000073; IPR029058	2.45372	1.19074e-10	up	1.21484	0.0106297	up	1.44795	0.00185329	up	2.32769	0.000655825	1.07872	0.391876	0.825472	0.363768
Marpal_utg000179g0196921						2.4396	0.0233618	up	-0.331412	0.923229	ns	0.525496	0.828905	ns	NA	NA	NA	NA	NA	NA
Marpal_utg000031g0065431			Plant peroxidase signature; Haem peroxidase superfamily signature; Peroxidase; Peroxidases active site signature.; N-terminal region of a signal peptide.; C-terminal region of a signal peptide.; Signal peptide region; Region of a membrane-bound protein predicted to be outside the membrane, in the extracellular region.; Hydrophobic region of a signal peptide.; Plant heme peroxidase family profile.…	GO:0004601,GO:0042744,GO:0006979,GO:0020037,GO:0055114	IPR000823; IPR002016; IPR019794; IPR033905; IPR010255	2.39257	1.39015e-15	up	1.24525	0.0249467	up	0.735776	0.078978	ns	0.247267	1	-0.890691	0.848196	-0.096194	0.964982
Marpal_utg000031g0065441			Plant peroxidase signature; Haem peroxidase superfamily signature; Peroxidase; Peroxidases active site signature.; N-terminal region of a signal peptide.; C-terminal region of a signal peptide.; Signal peptide region; Region of a membrane-bound protein predicted to be outside the membrane, in the extracellular region.; Hydrophobic region of a signal peptide.; Plant heme peroxidase family profile.…	GO:0004601,GO:0006979,GO:0020037,GO:0055114,GO:0042744	IPR000823; IPR002016; IPR019794; IPR033905; IPR010255	2.36767	3.33489e-11	up	0.869333	0.108969	ns	0.786343	0.141977	ns	0.289492	1	-0.639399	1	-0.289387	0.845904
Marpal_utg000185g0201031						2.36105	0.00251565	up	0.105367	0.942284	ns	-0.094563	0.938921	ns	NA	NA	NA	NA	NA	NA
Marpal_utg000052g0092871			Lytic transglycolase; Region of a membrane-bound protein predicted to be outside the membrane, in the extracellular region.; Signal peptide region; N-terminal region of a signal peptide.; C-terminal region of a signal peptide.; Hydrophobic region of a signal peptide.; Expansin, family-45 endoglucanase-like domain profile.		IPR009009; IPR036908; IPR007112	2.36089	0.000501689	up	1.75112	0.0454918	up	2.47708	0.00420742	up	1.46667	0.0121398	2.61189	1.04114e-10	3.67306	8.61015e-19
Marpal_utg000075g0125601			EF-hand domain pair; consensus disorder prediction; EF-hand calcium-binding domain.; EF-hand calcium-binding domain profile.; EFh	GO:0005509	IPR002048; IPR018247; IPR011992	2.35924	2.47588e-09	up	1.49753	0.0146774	up	2.16212	1.53728e-10	up	1.01901	1	1.03963	1	1.24817	0.472768
Marpal_utg000021g0055741		Cytochrome p450 Caroteinoids	E-class P450 group I signature; P450 superfamily signature; Cytochrome P450; Cytochrome P450 cysteine heme-iron ligand signature.; Region of a membrane-bound protein predicted to be outside the membrane, in the extracellular region.; Region of a membrane-bound protein predicted to be outside the membrane, in the cytoplasm.; Region of a membrane-bound protein predicted to be embedded in the membra…	GO:0005506,GO:0016705,GO:0020037,GO:0055114	IPR002401; IPR001128; IPR036396; IPR017972	2.35744	2.14561e-10	up	-0.492393	0.499744	ns	0.624311	0.211327	ns	3.35179	0.000154907	1.25107	0.611408	1.20943	0.296592
Marpal_utg000041g0078181						2.35385	0.025629	up	2.46639	0.16783	ns	2.40741	0.0190119	up	0.840391	1	1.66193	0.143497	2.13667	0.0269825
Marpal_utg000054g0095371			Haem peroxidase superfamily signature; Plant peroxidase signature; Peroxidase; Peroxidases active site signature.; Peroxidases proximal heme-ligand signature.; C-terminal region of a signal peptide.; Signal peptide region; Region of a membrane-bound protein predicted to be outside the membrane, in the extracellular region.; Hydrophobic region of a signal peptide.; N-terminal region of a signal pe…	GO:0004601,GO:0006979,GO:0020037,GO:0055114,GO:0042744	IPR002016; IPR000823; IPR019794; IPR019793; IPR033905; IPR010255	2.35212	5.27822e-05	up	1.37781	0.0241373	up	1.98236	0.00364268	up	-0.183769	1	-0.730198	1	0.269448	0.883761
Marpal_utg000040g0077001		Cytochrome p450	E-class P450 group I signature; P450 superfamily signature; Cytochrome P450; consensus disorder prediction; Cytochrome P450 cysteine heme-iron ligand signature.; Region of a membrane-bound protein predicted to be outside the membrane, in the cytoplasm.; Region of a membrane-bound protein predicted to be embedded in the membrane.; Region of a membrane-bound protein predicted to be outside the memb…	GO:0005506,GO:0016705,GO:0020037,GO:0055114	IPR002401; IPR001128; IPR036396; IPR017972	2.3349	5.06746e-05	up	0.260352	0.846268	ns	0.825856	0.349495	ns	2.5966	0.120342	0.579614	1	-0.785686	0.663026
Marpal_utg000070g0118711			GDSL-like Lipase/Acylhydrolase; N-terminal region of a signal peptide.; Signal peptide region; Hydrophobic region of a signal peptide.; C-terminal region of a signal peptide.; Region of a membrane-bound protein predicted to be outside the membrane, in the extracellular region.; SGNH_plant_lipase_like	GO:0016788	IPR001087; IPR036514; IPR035669	2.33479	1.01753e-17	up	2.17812	2.8312e-12	up	2.34942	3.23592e-16	up	0.042582	1	0.27716	1	0.667777	0.529637
Marpal_utg000008g0017161		Terpene synthesis			IPR008949	2.33147	0.00777629	up	2.50177	0.0393374	up	1.2847	0.21169	ns	-0.314063	1	-1.51515	0.254037	-0.874556	0.480793
Marpal_utg000052g0093061			Phosphate-induced protein 1 conserved region; C-terminal region of a signal peptide.; Signal peptide region; Region of a membrane-bound protein predicted to be outside the membrane, in the extracellular region.; Hydrophobic region of a signal peptide.; N-terminal region of a signal peptide.; Prokaryotic membrane lipoprotein lipid attachment site profile.		IPR006766	2.30501	0.085472	ns	1.64141	0.104432	ns	1.94217	0.017563	up	0.040793	1	0.369989	1	0.499696	0.651679
Marpal_utg000179g0197561				GO:0009772,GO:0019684,GO:0045156,GO:0009055		2.29492	2.44138e-06	up	1.06046	0.00947497	up	0.590268	0.0985826	ns	-0.12696	1	0.052177	1	-0.543862	0.617662
Marpal_utg000127g0169251			Iron permease FTR1 family; Region of a membrane-bound protein predicted to be outside the membrane, in the cytoplasm.; Region of a membrane-bound protein predicted to be embedded in the membrane.; Region of a membrane-bound protein predicted to be outside the membrane, in the extracellular region.	GO:0005381,GO:0016020,GO:0033573,GO:0034755	IPR004923	2.2793	0.000388173	up	2.90308	3.92554e-08	up	2.99486	3.65325e-12	up	0.486128	1	0.129762	1	-0.784322	0.431254
Marpal_utg000151g0180401		Cell wall	Expansin/Lol pI family signature; Expansin signature; Lytic transglycolase; Pollen allergen; Signal peptide region; C-terminal region of a signal peptide.; Hydrophobic region of a signal peptide.; N-terminal region of a signal peptide.; Region of a membrane-bound protein predicted to be outside the membrane, in the extracellular region.; Expansin, Cellulose-binding-like domain profile.; Expansin,…	GO:0005576,GO:0009664	IPR007118; IPR002963; IPR007112; IPR036908; IPR009009; IPR036749; IPR007117	2.27782	0.0103764	up	1.96412	0.18572	ns	2.24671	0.0109283	up	-0.558492	1	-0.976878	0.763084	-0.088982	0.969018
Marpal_utg000161g0184361						2.27482	0.000143951	up	1.07587	0.249021	ns	1.47067	0.0807609	ns	NA	NA	NA	NA	NA	NA
Marpal_utg000150g0179691		Cell wall	Glycosyl hydrolases family 16; Xyloglucan endo-transglycosylase (XET) C-terminus; Glycosyl hydrolases family 16 active sites.; Hydrophobic region of a signal peptide.; Signal peptide region; C-terminal region of a signal peptide.; Region of a membrane-bound protein predicted to be outside the membrane, in the extracellular region.; N-terminal region of a signal peptide.; Glycosyl hydrolases famil…	GO:0004553,GO:0005975,GO:0005618,GO:0006073,GO:0016762,GO:0048046,GO:0010411,GO:0042546	IPR000757; IPR010713; IPR016455; IPR008263; IPR013320	2.27379	4.12355e-07	up	2.63047	1.99641e-09	up	2.35048	9.53694e-08	up	0.190249	1	0.137458	1	-0.04156	1
Marpal_utg000012g0028171		F-box	F-box-like	GO:0005515	IPR006553; IPR032675; IPR001810; IPR036047	2.2704	0.000307046	up	0.905155	0.321839	ns	0.873288	0.340343	ns	0.602722	1	-0.422438	1	0.807219	0.478834
Marpal_utg000033g0067561		Germin	Germin signature; Cupin; C-terminal region of a signal peptide.; Hydrophobic region of a signal peptide.; Region of a membrane-bound protein predicted to be outside the membrane, in the extracellular region.; Signal peptide region; N-terminal region of a signal peptide.	GO:0045735,GO:0030145	IPR001929; IPR006045; IPR014710; IPR011051	2.26968	0.0174904	up	0.407198	0.823044	ns	0.839485	0.55282	ns	0.594514	1	0.523955	1	-2.31545	0.130675
Marpal_utg000137g0173351		Germin	Germin signature; Cupin; C-terminal region of a signal peptide.; Signal peptide region; N-terminal region of a signal peptide.; Region of a membrane-bound protein predicted to be outside the membrane, in the extracellular region.; Hydrophobic region of a signal peptide.	GO:0045735,GO:0030145	IPR001929; IPR006045; IPR014710; IPR011051	2.26386	0.0634675	ns	0.569898	0.81039	ns	0.86044	0.625947	ns	0.307902	1	-1.01125	0.846624	0.381554	0.796003
Marpal_utg000058g0101181		ABC transporter	ABC transporter; ABC transporter transmembrane region; consensus disorder prediction; ABC transporters family signature.; Region of a membrane-bound protein predicted to be outside the membrane, in the cytoplasm.; Region of a membrane-bound protein predicted to be outside the membrane, in the extracellular region.; Region of a membrane-bound protein predicted to be embedded in the membrane.; ABC …	GO:0005524,GO:0016021,GO:0042626,GO:0055085,GO:0016887	IPR003593; IPR003439; IPR036640; IPR011527; IPR017871; IPR027417	2.25891	0.00117031	up	0.942296	0.229581	ns	1.97603	0.000201736	up	6.08945	2.37774e-08	6.14	2.43987e-09	3.86168	0.000116512
Marpal_utg000029g0062261			GTP-binding elongation factor signature; Elongation factor Tu GTP binding domain; EF-1_alpha: translation elongation factor EF-1, subunit alpha; Elongation factor Tu C-terminal domain; Elongation factor Tu domain 2; Translational (tr)-type guanine nucleotide-binding (G) domain signature.; Translational (tr)-type guanine nucleotide-binding (G) domain profile.; Elongation factor Tu [tuf].; EF1_alph…	GO:0003924,GO:0005525,GO:0003746,GO:0005737,GO:0006414	IPR000795; IPR004539; IPR004160; IPR004161; IPR031157; IPR009000; IPR027417; IPR009001	2.25211	8.169e-08	up	1.32512	0.1052	ns	1.75957	0.00107311	up	-0.23295	1	-0.890426	0.914058	0.089561	0.971196
Marpal_utg000138g0173791			Eukaryotic-type carbonic anhydrase; N-terminal region of a signal peptide.; Region of a membrane-bound protein predicted to be outside the membrane, in the extracellular region.; Signal peptide region; Hydrophobic region of a signal peptide.; C-terminal region of a signal peptide.; Alpha-carbonic anhydrases profile.; alpha_CA_prokaryotic_like; Region of a membrane-bound protein predicted to be em…	GO:0004089,GO:0008270	IPR001148; IPR036398; IPR023561	2.24625	0.214271	ns	0.206123	0.844823	ns	-0.92141	0.206236	ns	-1.40163	0.835852	0.635566	1	1.45749	0.229087
Marpal_utg000035g0070701			Embryo-specific protein 3, (ATS3); Hydrophobic region of a signal peptide.; C-terminal region of a signal peptide.; Region of a membrane-bound protein predicted to be outside the membrane, in the extracellular region.; Signal peptide region; N-terminal region of a signal peptide.; PLAT domain profile.; Region of a membrane-bound protein predicted to be embedded in the membrane.	GO:0005515	IPR010417; IPR001024; IPR036392	2.23839	2.02039e-13	up	1.50192	3.41389e-05	up	1.19086	1.68694e-05	up	-0.367145	1	-0.383976	1	-0.634176	0.335162
Marpal_utg000141g0176101		Terpene synthesis	consensus disorder prediction		IPR008949	2.23301	0.00597993	up	1.92732	0.0239536	up	1.38161	0.26257	ns	-0.239757	1	0.016525	1	-0.136307	0.893003
Marpal_utg000118g0164241			consensus disorder prediction; Region of a membrane-bound protein predicted to be outside the membrane, in the cytoplasm.; Region of a membrane-bound protein predicted to be embedded in the membrane.; Region of a membrane-bound protein predicted to be outside the membrane, in the extracellular region.			2.23002	0.00131833	up	0.687003	0.476593	ns	1.56737	0.0790123	ns	0.619661	1	-0.102764	1	0.31365	0.855888
Marpal_utg000031g0065451			Haem peroxidase superfamily signature; Plant peroxidase signature; Peroxidase; Peroxidases active site signature.; N-terminal region of a signal peptide.; C-terminal region of a signal peptide.; Signal peptide region; Region of a membrane-bound protein predicted to be outside the membrane, in the extracellular region.; Hydrophobic region of a signal peptide.; Plant heme peroxidase family profile.…	GO:0004601,GO:0042744,GO:0006979,GO:0020037,GO:0055114	IPR002016; IPR000823; IPR019794; IPR033905; IPR010255	2.22408	1.00937e-24	up	0.925869	0.0151346	up	0.75087	0.0102719	up	0.354854	1	-0.878146	0.843476	-0.308497	0.817715
Marpal_utg000007g0015191						2.21745	0.00266701	up	1.31358	0.0859901	ns	1.67681	0.00613239	up	NA	NA	NA	NA	NA	NA
Marpal_utg000008g0016711			consensus disorder prediction; C-terminal region of a signal peptide.; N-terminal region of a signal peptide.; Region of a membrane-bound protein predicted to be outside the membrane, in the extracellular region.; Signal peptide region; Hydrophobic region of a signal peptide.; Region of a membrane-bound protein predicted to be embedded in the membrane.		IPR013783	2.20143	0.00167065	up	0.149862	0.929923	ns	0.942023	0.258771	ns	0.308059	1	0.184557	1	0.873222	0.511295
Marpal_utg000012g0027211			Iron permease FTR1 family; Region of a membrane-bound protein predicted to be embedded in the membrane.; Region of a membrane-bound protein predicted to be outside the membrane, in the extracellular region.; Region of a membrane-bound protein predicted to be outside the membrane, in the cytoplasm.	GO:0005381,GO:0016020,GO:0033573,GO:0034755	IPR004923	2.19273	7.32898e-15	up	0.5769	0.171579	ns	0.788924	0.0602606	ns	0.624977	1	-0.231308	1	0.498725	0.848806
Marpal_utg000008g0015701			Core-2/I-Branching enzyme; Region of a membrane-bound protein predicted to be outside the membrane, in the extracellular region.; Region of a membrane-bound protein predicted to be embedded in the membrane.; Region of a membrane-bound protein predicted to be outside the membrane, in the cytoplasm.; Prokaryotic membrane lipoprotein lipid attachment site profile.	GO:0008375,GO:0016020	IPR003406	2.18793	0.0624866	ns	0.262278	0.908043	ns	1.95538	0.174783	ns	1.56771	0.131074	0.930035	0.597841	1.22279	0.0865617
Marpal_utg000013g0034181			E-class P450 group I signature; Cytochrome P450; Cytochrome P450 cysteine heme-iron ligand signature.; N-terminal region of a signal peptide.; Region of a membrane-bound protein predicted to be outside the membrane, in the extracellular region.; C-terminal region of a signal peptide.; Hydrophobic region of a signal peptide.; Signal peptide region; Region of a membrane-bound protein predicted to b…	GO:0005506,GO:0016705,GO:0020037,GO:0055114	IPR002401; IPR036396; IPR001128; IPR017972	2.18689	9.68166e-05	up	0.854504	0.26132	ns	0.933994	0.184468	ns	0.375315	1	-0.333541	1	-0.71643	0.582253
Marpal_utg000075g0125861						2.18681	0.000116651	up	0.197579	0.92047	ns	1.8979	0.00113126	up	-2.35358	0.834107	1.70863	0.999342	0.217307	0.95986
Marpal_utg000184g0200371			Major intrinsic protein family signature; MIP: MIP family channel proteins; Major intrinsic protein; MIP family signature.; Region of a membrane-bound protein predicted to be outside the membrane, in the cytoplasm.; Region of a membrane-bound protein predicted to be outside the membrane, in the extracellular region.; Region of a membrane-bound protein predicted to be embedded in the membrane.; MIP	GO:0015267,GO:0016020,GO:0055085	IPR000425; IPR023271; IPR034294; IPR022357	2.18309	0.000381528	up	0.594861	0.473052	ns	1.36711	0.0406599	up	0.417311	1	-0.378634	1	0.668391	0.723265
Marpal_utg000083g0137001			Mini-chromosome maintenance replisome factor; consensus disorder prediction		IPR019140	2.18119	1.48967e-09	up	0.76809	0.0463702	up	1.6439	7.9476e-06	up	0.296226	1	0.218712	1	1.19966	0.106957
Marpal_utg000018g0046241				GO:0045735,GO:0030145		2.18053	2.36761e-17	up	1.03284	0.00188924	up	0.922685	0.00135257	up	-0.755086	0.922881	-0.699997	0.848196	-0.856112	0.23186
Marpal_utg000018g0046211		Germin	Germin signature; Cupin; Hydrophobic region of a signal peptide.; N-terminal region of a signal peptide.; C-terminal region of a signal peptide.; Region of a membrane-bound protein predicted to be outside the membrane, in the extracellular region.; Signal peptide region	GO:0045735,GO:0030145	IPR001929; IPR006045; IPR014710; IPR011051	2.18038	2.19758e-17	up	1.03625	0.00182728	up	0.921983	0.00139093	up	-3.78241	0.510203	-1.92582	0.977809	-1.32611	0.651122
Marpal_utg000098g0148011			WRC; consensus disorder prediction; WRC domain profile.		IPR014977	2.17304	1.77669e-07	up	1.46877	0.00033095	up	1.95897	1.78669e-08	up	-0.018553	1	0.153965	1	0.42282	0.394914
Marpal_utg000113g0159001			consensus disorder prediction			2.17275	0.0089438	up	0.93779	0.416272	ns	1.37344	0.167673	ns	-0.83148	0.999664	-0.858271	0.869698	-1.64012	0.0259207
Marpal_utg000002g0002821			Domain of unknown function (DUF1929); Glyoxal oxidase N-terminus; E_set_GO_C		IPR015202; IPR009880; IPR013783; IPR037293; IPR014756; IPR011043	2.1704	0.00298769	up	1.00672	0.328281	ns	1.49492	0.0629974	ns	0.210324	1	-0.588205	1	-0.022336	1
Marpal_utg000012g0027791			Patatin-like phospholipase; Patatin-like phospholipase (PNPLA) domain profile.	GO:0006629,GO:0008152	IPR002641; IPR016035	2.16497	0.106225	ns	0.13115	0.913068	ns	0.826166	0.416144	ns	-1.10263	1	-1.86663	0.811264	0.383426	0.906253
Marpal_utg000040g0077531			CDC45-like protein; consensus disorder prediction	GO:0006270	IPR003874	2.15679	0.00112631	up	3.70092	2.61737e-09	up	2.6741	0.000173202	up	0.454768	1	0.130917	1	0.252426	0.899617
Marpal_utg000010g0024211		Transporter	Tetracycline resistance protein signature; Major Facilitator Superfamily; Region of a membrane-bound protein predicted to be embedded in the membrane.; Region of a membrane-bound protein predicted to be outside the membrane, in the extracellular region.; Region of a membrane-bound protein predicted to be outside the membrane, in the cytoplasm.; Major facilitator superfamily (MFS) profile.; MFS	GO:0016021,GO:0055085,GO:0005215	IPR001958; IPR011701; IPR020846; IPR036259	2.1461	1.90208e-08	up	1.25029	0.0155396	up	1.19843	0.0109305	up	0.30637	1	1.19912	0.0144229	2.71779	6.59354e-12
Marpal_utg000049g0085421			GDSL-like Lipase/Acylhydrolase; Region of a membrane-bound protein predicted to be outside the membrane, in the extracellular region.; N-terminal region of a signal peptide.; Hydrophobic region of a signal peptide.; Signal peptide region; C-terminal region of a signal peptide.; SGNH_plant_lipase_like	GO:0016788	IPR001087; IPR036514; IPR035669	2.14301	1.14083e-26	up	3.41145	1.09267e-39	up	3.0428	4.24943e-27	up	0.182228	1	0.134817	1	0.28741	0.876752
Marpal_utg000051g0089621			Glycosyl hydrolases family 17; X8 domain; Glycosyl hydrolases family 17 signature.; N-terminal region of a signal peptide.; Region of a membrane-bound protein predicted to be outside the membrane, in the extracellular region.; Hydrophobic region of a signal peptide.; C-terminal region of a signal peptide.; Region of a membrane-bound protein predicted to be outside the membrane, in the cytoplasm.;…	GO:0004553,GO:0005975	IPR012946; IPR000490; IPR017853	2.14017	9.99617e-08	up	2.49314	2.07462e-07	up	3.10209	1.93014e-19	up	0.299546	1	-0.072854	1	-0.370829	0.747744
Marpal_utg000054g0095461			PLAT/LH2 domain; N-terminal region of a signal peptide.; C-terminal region of a signal peptide.; Signal peptide region; Region of a membrane-bound protein predicted to be outside the membrane, in the extracellular region.; Hydrophobic region of a signal peptide.; PLAT domain profile.	GO:0005515	IPR001024; IPR036392	2.13913	1.33243e-13	up	1.13107	0.00157998	up	1.14705	7.9476e-06	up	-0.182734	1	-0.342737	1	-0.825385	0.227433
Marpal_utg000180g0199181						2.13881	3.73331e-06	up	1.41461	0.00153428	up	1.4124	0.00240869	up	NA	NA	NA	NA	NA	NA
Marpal_utg000030g0064571						2.11855	2.00545e-05	up	1.03439	0.112796	ns	1.2974	0.00708731	up	0.123038	1	-0.803436	0.986253	0.03195	1
Marpal_utg000163g0184791			Plant peroxidase signature; Haem peroxidase superfamily signature; Peroxidase; Peroxidases active site signature.; Peroxidases proximal heme-ligand signature.; N-terminal region of a signal peptide.; Hydrophobic region of a signal peptide.; Signal peptide region; C-terminal region of a signal peptide.; Region of a membrane-bound protein predicted to be outside the membrane, in the extracellular r…	GO:0004601,GO:0006979,GO:0020037,GO:0055114,GO:0042744	IPR000823; IPR002016; IPR019794; IPR019793; IPR033905; IPR010255	2.11741	0.00273799	up	1.95396	0.0875464	ns	2.37656	0.00258052	up	-0.211703	1	-1.70173	0.475503	-0.420478	0.849629
Marpal_utg000013g0034961			Region of a membrane-bound protein predicted to be embedded in the membrane.; Region of a membrane-bound protein predicted to be outside the membrane, in the extracellular region.; Region of a membrane-bound protein predicted to be outside the membrane, in the cytoplasm.			2.11468	0.0017289	up	2.17019	0.000202145	up	1.96339	0.000546199	up	0.507581	1	0.803111	1	1.03333	0.354681
Marpal_utg000139g0174311		Cytochrome p450	P450 superfamily signature; E-class P450 group I signature; Cytochrome P450; Cytochrome P450 cysteine heme-iron ligand signature.; Region of a membrane-bound protein predicted to be outside the membrane, in the extracellular region.; Region of a membrane-bound protein predicted to be embedded in the membrane.; Region of a membrane-bound protein predicted to be outside the membrane, in the cytopla…	GO:0005506,GO:0016705,GO:0020037,GO:0055114	IPR001128; IPR002401; IPR036396; IPR017972	2.11357	1.13079e-07	up	1.1584	0.044257	up	1.57345	0.0022795	up	3.34837	0.000161633	1.97674	0.0472165	1.12343	0.341392
Marpal_utg000008g0015871						2.10324	0.0673957	ns	1.34659	0.0954398	ns	0.665374	0.457208	ns	NA	NA	NA	NA	NA	NA
Marpal_utg000020g0054941			Region of a membrane-bound protein predicted to be outside the membrane, in the extracellular region.; C-terminal region of a signal peptide.; Signal peptide region; N-terminal region of a signal peptide.; Hydrophobic region of a signal peptide.; Region of a membrane-bound protein predicted to be embedded in the membrane.			2.10227	0.0534604	ns	-2.02988	0.21766	ns	0.958234	0.558278	ns	0.898997	1	-0.116369	1	-3.93059	0.228429
Marpal_utg000043g0079901			Multicopper oxidase; ascorbase: L-ascorbate oxidase; Multicopper oxidases signature 2.; Multicopper oxidases signature 1.; N-terminal region of a signal peptide.; C-terminal region of a signal peptide.; Region of a membrane-bound protein predicted to be outside the membrane, in the extracellular region.; Signal peptide region; Hydrophobic region of a signal peptide.; CuRO_3_AAO	GO:0055114,GO:0005507,GO:0016491,GO:0005576	IPR008972; IPR001117; IPR011706; IPR011707; IPR017760; IPR002355; IPR033138; IPR034267	2.09935	1.78888e-05	up	2.34626	0.000377014	up	2.42208	1.77564e-05	up	-0.159401	1	-0.229941	1	-0.194742	0.956628
Marpal_utg000074g0123301			Mannitol dehydrogenase signature; Mannitol dehydrogenase C-terminal domain; Mannitol dehydrogenase Rossmann domain; consensus disorder prediction; Mannitol dehydrogenases signature.	GO:0016491,GO:0055114,GO:0019594,GO:0050662,GO:0003824,GO:0008152	IPR000669; IPR013328; IPR013118; IPR013131; IPR023027; IPR036291; IPR008927	2.08902	6.36379e-06	up	1.61872	0.0210523	up	2.3732	1.3302e-07	up	-0.434849	1	-0.964819	0.843319	-0.579507	0.633175
Marpal_utg000032g0065541			Region of a membrane-bound protein predicted to be outside the membrane, in the cytoplasm.; Hydrophobic region of a signal peptide.; Signal peptide region; C-terminal region of a signal peptide.; Region of a membrane-bound protein predicted to be embedded in the membrane.; N-terminal region of a signal peptide.; Region of a membrane-bound protein predicted to be outside the membrane, in the extra…			2.08873	6.86978e-14	up	0.911278	0.0105398	up	1.17903	0.000308079	up	0.207475	1	-0.424906	1	0.052332	0.991462
Marpal_utg000014g0037481						2.08733	0.00472391	up	0.80993	0.570913	ns	0.909386	0.373479	ns	1.30698	1	0.371992	1	-0.193924	0.960779
Marpal_utg000019g0053541		Cell wall	Glycosyl hydrolases family 16; Xyloglucan endo-transglycosylase (XET) C-terminus; Glycosyl hydrolases family 16 (GH16) domain profile.	GO:0004553,GO:0005975,GO:0005618,GO:0006073,GO:0016762,GO:0048046	IPR000757; IPR010713; IPR013320	2.08392	0.084673	ns	1.47558	0.28075	ns	0.839282	0.615532	ns	0.121637	1	-1.38255	0.273287	-1.44801	0.0401535
Marpal_utg000008g0018271			consensus disorder prediction			2.07565	0.0159231	up	1.67066	0.0880486	ns	0.709381	0.61773	ns	-0.053746	1	1.12697	1	1.29328	0.442419
Marpal_utg000127g0169401			Trehalase	GO:0004555,GO:0005991,GO:0004573,GO:0009311,GO:0003824	IPR001661; IPR012341; IPR004888; IPR008928	2.07348	0.000138191	up	2.19255	0.00256795	up	1.43009	0.000703672	up	0.790511	1	-0.546193	1	0.561828	0.771999
Marpal_utg000006g0014001						2.07138	0.0989162	ns	1.51908	0.19738	ns	1.29118	0.322199	ns	0	1	-1.86502	1	-1.83318	0.588046
Marpal_utg000024g0059471		P transporter	Phosphate transporter family; Region of a membrane-bound protein predicted to be outside the membrane, in the cytoplasm.; Region of a membrane-bound protein predicted to be embedded in the membrane.; Region of a membrane-bound protein predicted to be outside the membrane, in the extracellular region.	GO:0005315,GO:0006817,GO:0016020	IPR001204	2.0683	2.80289e-11	up	1.14856	0.0288558	up	1.12478	0.00284784	up	0.361988	1	-1.07497	0.708611	-0.647739	0.592241
Marpal_utg000170g0190921						2.06769	0.00987816	up	1.02211	0.13374	ns	-0.494175	0.602087	ns	NA	NA	NA	NA	NA	NA
Marpal_utg000002g0002461			Amidohydrolase	GO:0016831,GO:0016787	IPR006680; IPR032465; IPR032466	2.06032	5.36236e-05	up	0.763111	0.309947	ns	0.358407	0.718227	ns	0.143679	1	-0.573152	1	-0.474754	0.614612
Marpal_utg000070g0118531			G protein beta WD-40 repeat signature; WD domain, G-beta repeat; consensus disorder prediction; Trp-Asp (WD) repeats circular profile.; Trp-Asp (WD) repeats profile.; WD40	GO:0005515	IPR020472; IPR001680; IPR015943; IPR017986; IPR036322	2.05628	2.16458e-06	up	1.59981	6.78278e-05	up	2.52295	1.28569e-08	up	0.213246	1	0.093995	1	0.466277	0.607728
Marpal_utg000122g0166211			consensus disorder prediction	GO:0005515	IPR011043; IPR036047	2.05303	0.000357726	up	2.35794	0.00176163	up	1.74499	0.017331	up	0.69725	1	0.676405	1	0.331807	0.786119
Marpal_utg000002g0000981		Proteolysis	Pepsin (A1) aspartic protease family signature; Xylanase inhibitor N-terminal; Xylanase inhibitor C-terminal; Eukaryotic and viral aspartyl proteases active site.; C-terminal region of a signal peptide.; Signal peptide region; Region of a membrane-bound protein predicted to be outside the membrane, in the extracellular region.; Hydrophobic region of a signal peptide.; N-terminal region of a signa…	GO:0004190,GO:0006508	IPR001461; IPR032861; IPR021109; IPR032799; IPR001969; IPR033121; IPR034161	2.05017	0.101222	ns	1.32936	0.469811	ns	0.299268	0.8687	ns	3.87468	3.31528e-10	6.48871	3.58247e-28	4.10765	1.27648e-14
Marpal_utg000010g0025161			Protein kinase domain; consensus disorder prediction; Serine/Threonine protein kinases active-site signature.; Protein kinases ATP-binding region signature.; Protein kinase domain profile.; STKc_IRAK	GO:0004672,GO:0005524,GO:0006468	IPR000719; IPR008271; IPR017441; IPR011009	2.04928	1.03677e-06	up	0.938503	0.172082	ns	1.72428	0.000219858	up	1.28044	0.100527	1.44836	0.00505699	1.44656	0.00426809
Marpal_utg000102g0150911						2.04642	0.049486	up	0.890391	0.609433	ns	2.04215	0.00916917	up	0.261619	1	-0.028897	1	-1.82471	0.0443403
Marpal_utg000077g0128041			Domain of unknown function (DUF4228); consensus disorder prediction		IPR025322	2.04553	4.02028e-07	up	2.7606	1.82613e-06	up	2.50466	2.27108e-08	up	-0.183872	1	-0.068578	1	-0.201925	0.865118
Marpal_utg000051g0089471						2.03196	0.0136647	up	0.788857	0.54142	ns	0.868455	0.494109	ns	-0.035622	1	-0.186555	1	-0.037326	0.9651
Marpal_utg000058g0100291			Dirigent-like protein; C-terminal region of a signal peptide.; Signal peptide region; N-terminal region of a signal peptide.; Region of a membrane-bound protein predicted to be outside the membrane, in the extracellular region.; Hydrophobic region of a signal peptide.		IPR004265	2.02903	8.91396e-10	up	0.976744	0.0244746	up	1.0225	0.0126187	up	-0.093751	1	-0.243687	1	0.136604	0.9242
Marpal_utg000017g0042941			Tyrosinase copper-binding domain signature; Polyphenol oxidase middle domain; Common central domain of tyrosinase; Signal peptide region; N-terminal region of a signal peptide.; Region of a membrane-bound protein predicted to be outside the membrane, in the extracellular region.; Hydrophobic region of a signal peptide.; C-terminal region of a signal peptide.	GO:0008152,GO:0016491,GO:0004097,GO:0055114	IPR002227; IPR008922; IPR022739	2.02621	0.00966645	up	1.14557	0.186568	ns	1.24177	0.119903	ns	0.269471	1	-0.110028	1	0.36633	0.718607
Marpal_utg000005g0010441		Germin	Germin signature; Cupin; N-terminal region of a signal peptide.; Hydrophobic region of a signal peptide.; C-terminal region of a signal peptide.; Region of a membrane-bound protein predicted to be outside the membrane, in the extracellular region.; Signal peptide region	GO:0045735,GO:0030145	IPR001929; IPR006045; IPR014710; IPR011051	2.01857	6.54772e-13	up	0.50848	0.362128	ns	0.743747	0.0303647	up	-0.23427	1	-0.986228	0.476851	-0.666084	0.475055
Marpal_utg000096g0146551			Domain of unknown function (DUF588); A_tha_TIGR01569: plant integral membrane protein TIGR01569; consensus disorder prediction; Region of a membrane-bound protein predicted to be outside the membrane, in the cytoplasm.; Region of a membrane-bound protein predicted to be embedded in the membrane.; Region of a membrane-bound protein predicted to be outside the membrane, in the extracellular region.		IPR006702; IPR006459	2.01491	4.4133e-11	up	2.03299	1.45516e-09	up	2.04635	7.35949e-11	up	0.162146	1	0.123461	1	-0.173316	0.882352
Marpal_utg000020g0054261			Cytokinin dehydrogenase 1, FAD and cytokinin binding; FAD binding domain; Hydrophobic region of a signal peptide.; N-terminal region of a signal peptide.; C-terminal region of a signal peptide.; Signal peptide region; Region of a membrane-bound protein predicted to be outside the membrane, in the extracellular region.; PCMH-type FAD-binding domain profile.; Prokaryotic membrane lipoprotein lipid …	GO:0016614,GO:0050660,GO:0055114,GO:0009690,GO:0019139,GO:0016491,GO:0003824	IPR016170; IPR015345; IPR006094; IPR016167; IPR016166; IPR036318; IPR016164	2.00708	1.74166e-06	up	2.10927	2.2722e-06	up	1.83937	0.00022079	up	0.212158	1	0.097314	1	0.070421	0.958722
Marpal_utg000008g0018581		LRR	Leucine-rich repeat signature; Leucine rich repeat; Leucine Rich Repeat; C-terminal region of a signal peptide.; Region of a membrane-bound protein predicted to be outside the membrane, in the cytoplasm.; N-terminal region of a signal peptide.; Region of a membrane-bound protein predicted to be embedded in the membrane.; Region of a membrane-bound protein predicted to be outside the membrane, in …	GO:0005515	IPR003591; IPR032675; IPR001611	2.00558	0.00238651	up	1.72013	0.00222307	up	2.15606	1.00979e-05	up	0.358368	1	-0.540311	1	0.250058	0.856879
Marpal_utg000041g0078131		P transporter	2A0109: phosphate:H+ symporter; Sugar (and other) transporter; consensus disorder prediction; Region of a membrane-bound protein predicted to be outside the membrane, in the cytoplasm.; Region of a membrane-bound protein predicted to be outside the membrane, in the extracellular region.; Region of a membrane-bound protein predicted to be embedded in the membrane.; Major facilitator superfamily (M…	GO:0005315,GO:0006817,GO:0016021,GO:0022857,GO:0055085	IPR004738; IPR005828; IPR020846; IPR036259	2.00392	0.000848823	up	0.639372	0.422256	ns	1.35627	0.0354533	up	0.10024	1	-0.443188	1	0.445215	0.839603
Marpal_utg000069g0117421		Terpene synthesis	Trichodiene synthase (TRI5)	GO:0016106,GO:0045482	IPR008949; IPR024652	1.99715	0.0676756	ns	0.671108	0.502859	ns	0.407665	0.641697	ns	-1.64219	0.607438	0.130841	1	1.3377	0.291672
Marpal_utg000105g0152241		Transporter	Sugar transporter signature; SP: MFS transporter, sugar porter (SP) family; Sugar (and other) transporter; Sugar transport proteins signature 1.; Sugar transport proteins signature 2.; Region of a membrane-bound protein predicted to be embedded in the membrane.; Region of a membrane-bound protein predicted to be outside the membrane, in the extracellular region.; Region of a membrane-bound protei…	GO:0005215,GO:0016021,GO:0055085,GO:0016020,GO:0022857	IPR003663; IPR005828; IPR005829; IPR020846; IPR036259	1.99529	2.60138e-19	up	2.51879	6.28078e-19	up	2.56685	1.57516e-11	up	-0.401115	0.924989	-0.853994	0.00237899	-0.730813	0.0152811
Marpal_utg000054g0095231			A_thal_Cys_rich: uncharacterized Cys-rich domain; PLAC8 family; consensus disorder prediction		IPR006461	1.9926	1.58071e-05	up	0.989856	0.134454	ns	2.25428	3.57011e-05	up	0.284717	1	0.589774	1	1.4064	0.0159022
Marpal_utg000101g0150181						1.98831	0.0254051	up	0.754411	0.479049	ns	0.949263	0.298455	ns	0.610908	1	-0.506068	1	-0.768737	0.491588
Marpal_utg000032g0066671			N-terminal region of a signal peptide.; Hydrophobic region of a signal peptide.; C-terminal region of a signal peptide.; Region of a membrane-bound protein predicted to be outside the membrane, in the extracellular region.; Signal peptide region; Region of a membrane-bound protein predicted to be embedded in the membrane.			1.98396	0.000159873	up	1.69619	0.00250386	up	1.42831	0.0933779	ns	0.922521	1	0.188528	1	-2.82698	0.00917639
Marpal_utg000069g0117021		P transporter	Sugar (and other) transporter; 2A0109: phosphate:H+ symporter; consensus disorder prediction; Region of a membrane-bound protein predicted to be embedded in the membrane.; Region of a membrane-bound protein predicted to be outside the membrane, in the extracellular region.; Region of a membrane-bound protein predicted to be outside the membrane, in the cytoplasm.; Major facilitator superfamily (M…	GO:0016021,GO:0022857,GO:0055085,GO:0005315,GO:0006817	IPR005828; IPR004738; IPR020846; IPR036259	1.98294	0.367455	ns	-0.257474	0.936414	ns	-2.32924	0.336973	ns	5.0025	4.32048e-15	5.43093	5.98199e-20	5.17148	1.1343e-18
Marpal_utg000019g0054001						1.98192	6.09554e-05	up	1.23483	0.133496	ns	1.40806	0.0150653	up	0.00086	1	-0.175457	1	-0.050333	0.98147
Marpal_utg000033g0067541		Germin	Germin signature; Cupin; Hydrophobic region of a signal peptide.; N-terminal region of a signal peptide.; C-terminal region of a signal peptide.; Region of a membrane-bound protein predicted to be outside the membrane, in the extracellular region.; Signal peptide region	GO:0045735,GO:0030145	IPR001929; IPR006045; IPR014710; IPR011051	1.97712	3.68336e-10	up	0.561613	0.230895	ns	0.933535	0.00810083	up	-0.231855	1	-0.417092	1	-0.277119	0.773913
Marpal_utg000077g0126721		Peptidase inhibitor	Potato inhibitor I family; INHIBITOR PROTEASE PROTEINASE SERINE I DIRECT SEQUENCING PRECURSOR SIGNAL MPI	GO:0004867,GO:0009611	IPR000864; IPR036354	1.97286	0.0103764	up	0.618896	0.59276	ns	1.1017	0.24235	ns	-0.154264	1	-0.244688	1	-1.25889	0.0755705
Marpal_utg000035g0071341						1.96955	3.00255e-05	up	0.924495	0.277772	ns	2.02696	4.96056e-07	up	-0.178132	1	0.827485	1	0.926402	0.567634
Marpal_utg000054g0094741			Stigma-specific protein, Stig1; Region of a membrane-bound protein predicted to be embedded in the membrane.; Region of a membrane-bound protein predicted to be outside the membrane, in the cytoplasm.; Region of a membrane-bound protein predicted to be outside the membrane, in the extracellular region.		IPR006969	1.96536	3.33376e-06	up	-0.077213	0.95891	ns	2.20312	0.00375503	up	0.565539	1	0.226581	1	-4.05147	0.0320086
Marpal_utg000117g0162851		Cytochrome p450	E-class P450 group I signature; P450 superfamily signature; Cytochrome P450; Cytochrome P450 cysteine heme-iron ligand signature.; Region of a membrane-bound protein predicted to be embedded in the membrane.; Region of a membrane-bound protein predicted to be outside the membrane, in the cytoplasm.; Region of a membrane-bound protein predicted to be outside the membrane, in the extracellular regi…	GO:0016705,GO:0055114,GO:0005506,GO:0020037	IPR002401; IPR001128; IPR036396; IPR017972	1.96402	4.33454e-06	up	2.03733	4.94855e-10	up	2.13501	2.8997e-11	up	0.389246	1	0.022099	1	-0.68338	0.459768
Marpal_utg000018g0051711			consensus disorder prediction			1.95815	3.12098e-07	up	0.785471	0.275333	ns	1.677	0.000557431	up	-0.061592	1	-0.127308	1	0.763398	0.50753
Marpal_utg000040g0076151						1.95733	0.00129481	up	1.15554	0.0582539	ns	1.46493	0.0124492	up	NA	NA	NA	NA	NA	NA
Marpal_utg000128g0170261						1.95728	0.00525362	up	1.24958	0.249141	ns	1.6415	0.0114966	up	0.124364	1	0.189191	1	1.01906	0.0760468
Marpal_utg000033g0068061		ABC transporter	ABC transporter; ABC transporter transmembrane region; consensus disorder prediction; ABC transporters family signature.; Region of a membrane-bound protein predicted to be embedded in the membrane.; Region of a membrane-bound protein predicted to be outside the membrane, in the cytoplasm.; Region of a membrane-bound protein predicted to be outside the membrane, in the extracellular region.; ABC …	GO:0005524,GO:0016021,GO:0042626,GO:0055085,GO:0016887	IPR003593; IPR003439; IPR036640; IPR011527; IPR017871; IPR027417	1.95188	2.18666e-06	up	2.44551	3.13313e-09	up	2.63604	4.62136e-10	up	0.242693	1	0.189334	1	1.28299	0.110256
Marpal_utg000116g0161651			consensus disorder prediction			1.95173	0.00297671	up	1.2468	0.175219	ns	1.5731	0.0267826	up	0.157318	1	-0.028511	1	-0.220212	0.869993
Marpal_utg000002g0003621			Auxin responsive protein; consensus disorder prediction	GO:0009733	IPR003676	1.93798	2.70747e-06	up	1.79251	0.000531497	up	1.90836	1.53103e-05	up	-0.056047	1	-0.335938	1	0.219722	0.796972
Marpal_utg000012g0027991			Poly(ADP-ribose) polymerase catalytic domain	GO:0003950	IPR012317	1.93745	0.0125165	up	1.24624	0.209342	ns	1.50484	0.0744282	ns	-0.046899	1	-0.924929	0.818934	0.293802	0.840482
Marpal_utg000064g0106291		Cytochrome p450	P450 superfamily signature; E-class P450 group I signature; Cytochrome P450; Cytochrome P450 cysteine heme-iron ligand signature.; Region of a membrane-bound protein predicted to be outside the membrane, in the cytoplasm.; Region of a membrane-bound protein predicted to be embedded in the membrane.; Region of a membrane-bound protein predicted to be outside the membrane, in the extracellular regi…	GO:0005506,GO:0016705,GO:0020037,GO:0055114	IPR001128; IPR002401; IPR036396; IPR017972	1.93745	0.000101128	up	0.530763	0.701239	ns	1.90443	4.50921e-05	up	-0.071251	1	1.32373	0.928254	1.19191	0.462716
Marpal_utg000091g0144111			Ferric reductase like transmembrane component; Ferric reductase NAD binding domain; FAD-binding domain; Ferric Reductase Domain; Ferric reductase subgroup (FRE); Region of a membrane-bound protein predicted to be embedded in the membrane.; Region of a membrane-bound protein predicted to be outside the membrane, in the extracellular region.; Region of a membrane-bound protein predicted to be outsi…	GO:0016491,GO:0055114	IPR013130; IPR013121; IPR013112; IPR017927; IPR017938	1.93438	7.76404e-06	up	2.79603	5.69204e-09	up	2.84402	5.52191e-12	up	-0.043517	1	-0.354089	1	-0.003086	1
Marpal_utg000010g0021581		Cytochrome p450	E-class P450 group I signature; P450 superfamily signature; Cytochrome P450; Cytochrome P450 cysteine heme-iron ligand signature.; Signal peptide region; Hydrophobic region of a signal peptide.; C-terminal region of a signal peptide.; N-terminal region of a signal peptide.; Region of a membrane-bound protein predicted to be outside the membrane, in the extracellular region.; Region of a membrane-…	GO:0016705,GO:0055114,GO:0005506,GO:0020037	IPR002401; IPR001128; IPR036396; IPR017972	1.93056	7.96676e-05	up	0.365417	0.696274	ns	0.756243	0.214932	ns	1.13712	0.687096	1.10434	0.515032	1.14257	0.217686
Marpal_utg000163g0184821			Haem peroxidase superfamily signature; Plant peroxidase signature; Peroxidase; Peroxidases active site signature.; Peroxidases proximal heme-ligand signature.; C-terminal region of a signal peptide.; Hydrophobic region of a signal peptide.; Signal peptide region; N-terminal region of a signal peptide.; Region of a membrane-bound protein predicted to be outside the membrane, in the extracellular r…	GO:0004601,GO:0006979,GO:0020037,GO:0055114,GO:0042744	IPR002016; IPR000823; IPR019794; IPR019793; IPR033905; IPR010255	1.92525	0.00162741	up	1.48114	0.201149	ns	1.25624	0.0984702	ns	-0.113765	1	-1.57671	0.818934	-0.833867	0.681028
Marpal_utg000121g0165731		Ammonium Transporter	Rhesus blood group protein signature; amt: ammonium transporter; Ammonium Transporter Family; Region of a membrane-bound protein predicted to be outside the membrane, in the extracellular region.; Region of a membrane-bound protein predicted to be embedded in the membrane.; Region of a membrane-bound protein predicted to be outside the membrane, in the cytoplasm.	GO:0016020,GO:0008519,GO:0072488,GO:0015696	IPR002229; IPR029020; IPR001905; IPR024041	1.92327	8.43578e-11	up	1.18374	0.00272942	up	1.36778	5.01318e-05	up	0.01173	1	-0.603107	1	-0.446217	0.691534
Marpal_utg000079g0130311		Cell wall	Xyloglucan endo-transglycosylase (XET) C-terminus; Glycosyl hydrolases family 16; Glycosyl hydrolases family 16 active sites.; Region of a membrane-bound protein predicted to be outside the membrane, in the extracellular region.; N-terminal region of a signal peptide.; Signal peptide region; C-terminal region of a signal peptide.; Hydrophobic region of a signal peptide.; Glycosyl hydrolases famil…	GO:0005618,GO:0006073,GO:0016762,GO:0048046,GO:0004553,GO:0005975,GO:0010411,GO:0042546	IPR010713; IPR016455; IPR000757; IPR008263; IPR013320	1.92003	4.17377e-08	up	1.16551	0.00995046	up	0.594413	0.191685	ns	-0.004034	1	-0.049676	1	-0.286777	0.764866
Marpal_utg000218g0202971			psbC: photosystem II 44 kDa subunit reaction center protein; Photosystem II protein; Photosynthetic reaction centre protein; Photosynthetic reaction center proteins signature.; Region of a membrane-bound protein predicted to be outside the membrane, in the cytoplasm.; Region of a membrane-bound protein predicted to be embedded in the membrane.; Region of a membrane-bound protein predicted to be o…	GO:0009523,GO:0009772,GO:0015979,GO:0016020,GO:0016168,GO:0045156,GO:0019684,GO:0009521,GO:0009767	IPR005869; IPR000932; IPR036854; IPR000484; IPR036001	1.91996	3.39174e-05	up	1.34058	0.00356571	up	0.509427	0.368956	ns	0.25794	1	-0.003668	1	0.209712	0.889181
Marpal_utg000017g0042901			Tyrosinase copper-binding domain signature; Common central domain of tyrosinase; Polyphenol oxidase middle domain; Tyrosinase and hemocyanins CuB-binding region signature.; Hydrophobic region of a signal peptide.; N-terminal region of a signal peptide.; Signal peptide region; Region of a membrane-bound protein predicted to be outside the membrane, in the extracellular region.; C-terminal region o…	GO:0008152,GO:0016491,GO:0004097,GO:0055114	IPR002227; IPR008922; IPR022739	1.91572	0.0138601	up	0.954473	0.319345	ns	0.847832	0.37221	ns	1.31935	0.890207	0.216692	1	-0.210315	0.930021
Marpal_utg000103g0151451			Hsp20/alpha crystallin family; Small heat shock protein (sHSP) domain profile.		IPR002068; IPR008978; IPR031107	1.91528	7.71159e-07	up	0.69428	0.26708	ns	1.23811	0.0109599	up	0.580466	1	-0.038108	1	-0.813189	0.24692
Marpal_utg000059g0101781						1.90799	0.00329869	up	-0.156939	0.930554	ns	1.00286	0.342744	ns	0.038558	1	-0.515015	0.882186	-0.224749	0.765729
Marpal_utg000106g0153491			Aromatic-L-amino-acid decarboxylase signature; Pyridoxal-dependent decarboxylase conserved domain; DOPA_deC_like	GO:0016831,GO:0019752,GO:0030170,GO:0006520,GO:0003824	IPR010977; IPR002129; IPR015422; IPR015421; IPR015424	1.90621	7.36177e-07	up	1.81683	2.91488e-13	up	1.54275	2.09942e-08	up	-1.19416	1	-0.63137	1	-0.71829	0.661719
Marpal_utg000033g0067641			LURP-one-related		IPR038595; IPR007612; IPR025659	1.90476	2.40192e-06	up	0.713382	0.298097	ns	0.799377	0.126145	ns	0.399106	1	-0.901636	0.843476	-0.626803	0.568229
Marpal_utg000116g0161731			DDE superfamily endonuclease; consensus disorder prediction		IPR027806	1.89563	0.000881859	up	2.59415	4.78456e-07	up	2.48447	5.62539e-07	up	0.420234	1	0.017062	1	0.128307	0.951698
Marpal_utg000172g0193781			Photosynthetic reaction centre protein; Photosynthetic reaction center proteins signature.; Region of a membrane-bound protein predicted to be embedded in the membrane.; Region of a membrane-bound protein predicted to be outside the membrane, in the cytoplasm.; Region of a membrane-bound protein predicted to be outside the membrane, in the extracellular region.; Photosystem II protein D1 [psbA].	GO:0009772,GO:0019684,GO:0045156,GO:0009055	IPR036854; IPR000484; IPR005867	1.89538	0.0138601	up	1.08834	0.179761	ns	-0.298962	0.737539	ns	-0.312434	1	0.849123	1	-0.410311	0.828306
Marpal_utg000077g0127331			Multicopper oxidase; N-terminal region of a signal peptide.; Region of a membrane-bound protein predicted to be outside the membrane, in the extracellular region.; Hydrophobic region of a signal peptide.; C-terminal region of a signal peptide.; Signal peptide region; CuRO_2_CotA_like; CuRO_1_BOD_CotA_like	GO:0005507,GO:0016491,GO:0055114	IPR008972; IPR001117; IPR011706	1.89049	1.28627e-07	up	1.32113	0.00115311	up	0.894182	0.0548723	ns	0.178711	1	-1.05848	0.766929	0.214796	0.903795
Marpal_utg000077g0126701		LRR	Leucine Rich Repeat; Leucine rich repeat; Leucine rich repeat N-terminal domain; Region of a membrane-bound protein predicted to be outside the membrane, in the extracellular region.; Region of a membrane-bound protein predicted to be outside the membrane, in the cytoplasm.; Region of a membrane-bound protein predicted to be embedded in the membrane.	GO:0005515	IPR003591; IPR001611; IPR032675; IPR013210	1.88889	0.0256147	up	0.749284	0.606703	ns	2.03659	0.0178796	up	1.92661	0.650484	3.2577	0.0134209	3.06129	0.019156
Marpal_utg000068g0112761			Starch synthase catalytic domain; Glycosyl transferases group 1; glgA: glycogen/starch synthase, ADP-glucose type; Glycogen synthase [glgA].; GT1_Glycogen_synthase_DULL1_like	GO:0004373	IPR013534; IPR001296; IPR011835	1.8883	8.43308e-13	up	1.64537	5.54862e-08	up	1.90578	1.40669e-10	up	-1.2231	0.444381	-0.755744	0.954136	-0.934024	0.272772
Marpal_utg000172g0194761			ATP synthase alpha/beta family, nucleotide-binding domain; ATP synthase alpha/beta family, beta-barrel domain; atpD: ATP synthase F1, beta subunit; ATP synthase alpha and beta subunits signature.; F1-ATPase_beta	GO:0005524,GO:0046034,GO:1902600,GO:0015986,GO:0045261,GO:0046933	IPR003593; IPR024034; IPR000194; IPR004100; IPR005722; IPR020003; IPR027417; IPR036121	1.88377	0.0268949	up	2.94273	3.23034e-05	up	2.09182	0.00995899	up	1.11194	1	1.22278	0.902747	0.392152	0.840351
Marpal_utg000010g0021981			Domain of unknown function (DUF4228)		IPR025322	1.87959	0.000118606	up	0.587535	0.420591	ns	1.67104	7.82884e-06	up	-0.288041	1	0.886681	1	0.891903	0.513293
Marpal_utg000139g0174411			Retinal pigment epithelial membrane protein; consensus disorder prediction; N-terminal region of a signal peptide.; Hydrophobic region of a signal peptide.; Signal peptide region; Region of a membrane-bound protein predicted to be outside the membrane, in the extracellular region.; C-terminal region of a signal peptide.	GO:0016702,GO:0055114	IPR004294	1.87954	0.0313727	up	0.965634	0.467555	ns	2.30424	0.00686057	up	0.26536	1	0.45623	1	-2.36215	0.172694
Marpal_utg000060g0102701		Cytochrome p450	P450 superfamily signature; E-class P450 group I signature; Cytochrome P450; Cytochrome P450 cysteine heme-iron ligand signature.; Region of a membrane-bound protein predicted to be outside the membrane, in the cytoplasm.; Region of a membrane-bound protein predicted to be embedded in the membrane.; Region of a membrane-bound protein predicted to be outside the membrane, in the extracellular regi…	GO:0016705,GO:0055114,GO:0005506,GO:0020037	IPR001128; IPR002401; IPR036396; IPR017972	1.8755	0.0030581	up	0.952584	0.241562	ns	1.20554	0.09869	ns	-0.28464	1	-0.676433	1	-0.755363	0.47294
Marpal_utg000005g0012941			Region of a membrane-bound protein predicted to be outside the membrane, in the extracellular region.; C-terminal region of a signal peptide.; Hydrophobic region of a signal peptide.; N-terminal region of a signal peptide.; Signal peptide region			1.87284	0.000388173	up	0.937225	0.135074	ns	1.22721	0.0158635	up	0.288338	1	-0.15724	1	0.653216	0.639089
Marpal_utg000080g0132961			Catalase signature; Catalase-related immune-responsive; Catalase; Catalase proximal active site signature.; Catalase proximal heme-ligand signature.; catalase family profile.; catalase_clade_1	GO:0004096,GO:0020037,GO:0055114,GO:0006979	IPR018028; IPR011614; IPR037060; IPR010582; IPR024711; IPR024708; IPR002226; IPR020835	1.86993	2.13674e-08	up	1.88701	1.3338e-06	up	1.59907	2.28922e-07	up	-1.15209	1	-0.073948	1	-0.399728	0.830671
Marpal_utg000019g0051841						1.86911	9.62159e-05	up	0.855813	0.486751	ns	1.56839	0.00158268	up	-0.605012	1	-0.725504	0.864985	0.061502	0.981686
Marpal_utg000158g0183181			Glycosyl transferase family 64 domain; consensus disorder prediction; C-terminal region of a signal peptide.; N-terminal region of a signal peptide.; Hydrophobic region of a signal peptide.; Region of a membrane-bound protein predicted to be outside the membrane, in the extracellular region.; Signal peptide region; Region of a membrane-bound protein predicted to be embedded in the membrane.	GO:0016021,GO:0016757	IPR015338; IPR029044	1.86885	1.46426e-07	up	1.22116	0.00633723	up	1.77678	4.67373e-07	up	0.16507	1	0.193425	1	0.840602	0.0247313
Marpal_utg000163g0184811			Haem peroxidase superfamily signature; Plant peroxidase signature; Peroxidase; Peroxidases active site signature.; Peroxidases proximal heme-ligand signature.; N-terminal region of a signal peptide.; Hydrophobic region of a signal peptide.; Signal peptide region; C-terminal region of a signal peptide.; Region of a membrane-bound protein predicted to be outside the membrane, in the extracellular r…	GO:0004601,GO:0006979,GO:0020037,GO:0055114,GO:0042744	IPR002016; IPR000823; IPR019794; IPR019793; IPR033905; IPR010255	1.86876	0.00673844	up	1.56328	0.132816	ns	1.31592	0.0865469	ns	0.03555	1	-1.36149	1	-1.14349	0.553594
Marpal_utg000066g0108821			Region of a membrane-bound protein predicted to be embedded in the membrane.; Region of a membrane-bound protein predicted to be outside the membrane, in the cytoplasm.; Region of a membrane-bound protein predicted to be outside the membrane, in the extracellular region.			1.86799	5.0993e-05	up	1.68111	0.000800889	up	1.6074	0.000547578	up	0.294776	1	-0.531765	1	-0.871333	0.193591
Marpal_utg000005g0010341		H+ Transporter	H+-transporting ATPase (proton pump) signature; P-type cation-transporting ATPase superfamily signature; ATPase_P-type: HAD ATPase, P-type, family IC; ATPase-IIIA_H: plasma-membrane proton-efflux P-type ATPase; Cation transporter/ATPase, N-terminus; E1-E2 ATPase; haloacid dehalogenase-like hydrolase; p-type atpase; C1.7: P-type atpase like; E1-E2 ATPases phosphorylation site.; Region of a membran…	GO:0000166,GO:0016021,GO:0008553,GO:0120029	IPR001757; IPR004014; IPR023299; IPR006534; IPR023214; IPR018303; IPR023298; IPR036412; IPR008250	1.86632	1.47349e-10	up	0.0823868	0.914754	ns	0.737272	0.0531787	ns	0.385608	1	-0.34759	1	0.367058	0.811961
Marpal_utg000017g0044691			Proliferating cell nuclear antigen (cyclin) signature; Proliferating cell nuclear antigen, C-terminal domain; pcna: proliferating cell nuclear antigen (pcna); Proliferating cell nuclear antigen, N-terminal domain; Proliferating cell nuclear antigen signature 2.; Proliferating cell nuclear antigen signature 1.; DNA polymerase sliding clamp [pcn].; PCNA	GO:0003677,GO:0006275,GO:0030337	IPR000730; IPR022649; IPR022648; IPR022659	1.86626	3.34223e-06	up	2.2456	3.89159e-09	up	2.19681	3.91098e-12	up	0.254218	1	0.336225	1	0.163141	0.871374
Marpal_utg000019g0052731		Cell wall	Expansin signature; Expansin/Lol pI family signature; Pollen allergen; Lytic transglycolase; Region of a membrane-bound protein predicted to be outside the membrane, in the extracellular region.; Signal peptide region; N-terminal region of a signal peptide.; Hydrophobic region of a signal peptide.; C-terminal region of a signal peptide.; Expansin, family-45 endoglucanase-like domain profile.; Exp…	GO:0009664,GO:0005576	IPR002963; IPR007118; IPR007112; IPR036749; IPR036908; IPR007117; IPR009009	1.85667	3.47848e-05	up	1.4103	0.00295237	up	1.26289	0.0430811	up	-0.08696	1	0.072676	1	1.16709	0.137244
Marpal_utg000074g0123341			Plant peroxidase signature; Haem peroxidase superfamily signature; Peroxidase; Peroxidases proximal heme-ligand signature.; Peroxidases active site signature.; Region of a membrane-bound protein predicted to be outside the membrane, in the extracellular region.; C-terminal region of a signal peptide.; N-terminal region of a signal peptide.; Signal peptide region; Hydrophobic region of a signal pe…	GO:0004601,GO:0006979,GO:0020037,GO:0055114,GO:0042744	IPR000823; IPR002016; IPR019793; IPR019794; IPR033905; IPR010255	1.85526	8.45589e-17	up	-1.13321	0.00428477	down	0.225712	0.558409	ns	-0.072857	1	-0.945934	1	-0.413114	0.849629
Marpal_utg000049g0086031						1.85502	0.00342161	up	0.178296	0.896784	ns	1.00344	0.208016	ns	0.655948	1	0.048523	1	-1.30443	0.301056
Marpal_utg000056g0097031						1.85262	8.82555e-05	up	-0.0546399	0.951694	ns	0.859596	0.103914	ns	-0.216955	1	0.273454	1	-0.952646	0.100597
Marpal_utg000061g0103771			GDSL-like Lipase/Acylhydrolase; Signal peptide region; Region of a membrane-bound protein predicted to be outside the membrane, in the extracellular region.; C-terminal region of a signal peptide.; N-terminal region of a signal peptide.; Hydrophobic region of a signal peptide.; SGNH_plant_lipase_like	GO:0016788	IPR001087; IPR036514; IPR035669	1.84888	0.000231694	up	2.94798	3.58127e-09	up	2.42105	2.74985e-06	up	0.375843	1	0.217223	1	0.544316	0.740884
Marpal_utg000097g0147201			Adrenodoxin reductase family signature; Mycolic acid cyclopropane synthetase; Flavin containing amine oxidoreductase; N-terminal region of a signal peptide.; Signal peptide region; Region of a membrane-bound protein predicted to be outside the membrane, in the extracellular region.; Region of a membrane-bound protein predicted to be outside the membrane, in the cytoplasm.; C-terminal region of a …	GO:0016491,GO:0055114	IPR036188; IPR002937; IPR029063	1.84639	1.05092e-06	up	0.392672	0.513341	ns	1.23256	0.0488035	up	0.085267	1	-0.208258	1	0.693105	0.355537
Marpal_utg000169g0188131						1.84246	0.00350953	up	1.58267	0.131077	ns	1.22279	0.102878	ns	NA	NA	NA	NA	NA	NA
Marpal_utg000223g0204471						1.8391	0.557788	ns	1.22064	0.728403	ns	1.39076	0.529832	ns	NA	NA	NA	NA	NA	NA
Marpal_utg000004g0008171			consensus disorder prediction; Region of a membrane-bound protein predicted to be outside the membrane, in the extracellular region.; Region of a membrane-bound protein predicted to be embedded in the membrane.; Region of a membrane-bound protein predicted to be outside the membrane, in the cytoplasm.	GO:0005488	IPR011989; IPR016024	1.83849	1.96579e-06	up	0.636699	0.319186	ns	0.986423	0.0117058	up	-0.10119	1	-0.567211	1	0.097813	0.964691
Marpal_utg000028g0061931			2OG-Fe(II) oxygenase superfamily; non-haem dioxygenase in morphine synthesis N-terminal; Fe(2+) 2-oxoglutarate dioxygenase domain profile.	GO:0016491,GO:0055114	IPR027443; IPR005123; IPR026992	1.83803	6.44713e-08	up	1.94845	6.74652e-08	up	2.26217	3.65325e-12	up	-0.154038	1	0.273677	1	-0.515126	0.518204
Marpal_utg000056g0097571			Zinc finger, C3HC4 type (RING finger); PHD-like zinc-binding domain; BRCA1 C Terminus (BRCT) domain; consensus disorder prediction; Zinc finger RING-type signature.; BRCT domain profile.; Extended PHD (ePHD) domain profile.; Zinc finger RING-type profile.; RING-HC; ePHD; BRCT	GO:0006281,GO:0006974	IPR001357; IPR001841; IPR036420; IPR013083; IPR031099; IPR017907; IPR034732	1.83603	0.0030581	up	3.13137	9.03096e-09	up	2.95161	8.30193e-07	up	0.402029	1	0.199393	1	0.532479	0.723265
Marpal_utg000151g0180361			Plant peroxidase signature; Peroxidase; Peroxidases active site signature.; N-terminal region of a signal peptide.; Hydrophobic region of a signal peptide.; Signal peptide region; Region of a membrane-bound protein predicted to be outside the membrane, in the extracellular region.; C-terminal region of a signal peptide.; Plant heme peroxidase family profile.; Region of a membrane-bound protein pr…	GO:0004601,GO:0055114,GO:0006979,GO:0020037	IPR000823; IPR002016; IPR019794; IPR010255	1.83498	0.00311284	up	1.35291	0.0520088	ns	1.75977	0.0121558	up	-0.816072	1	-1.13093	0.981354	-1.32619	0.363222
Marpal_utg000195g0202331			consensus disorder prediction			1.83296	2.3056e-06	up	1.66017	0.000267212	up	2.15978	2.36144e-07	up	0.355734	1	-0.117524	1	0.525439	0.397531
Marpal_utg000077g0128691			Multicopper oxidase; Signal peptide region; C-terminal region of a signal peptide.; N-terminal region of a signal peptide.; Region of a membrane-bound protein predicted to be outside the membrane, in the extracellular region.; Hydrophobic region of a signal peptide.; CuRO_2_CotA_like; CuRO_1_BOD_CotA_like	GO:0055114,GO:0005507,GO:0016491	IPR001117; IPR008972; IPR011707; IPR011706	1.81468	0.000107903	up	0.444389	0.594843	ns	0.614412	0.387892	ns	0.33022	1	-0.189152	1	1.77347	0.22703
Marpal_utg000079g0130541			Plant peroxidase signature; Haem peroxidase superfamily signature; Peroxidase; Peroxidases proximal heme-ligand signature.; Region of a membrane-bound protein predicted to be outside the membrane, in the extracellular region.; Hydrophobic region of a signal peptide.; C-terminal region of a signal peptide.; N-terminal region of a signal peptide.; Signal peptide region; Plant heme peroxidase family…	GO:0004601,GO:0006979,GO:0020037,GO:0055114,GO:0042744	IPR000823; IPR002016; IPR019793; IPR033905; IPR010255	1.81196	1.24272e-09	up	1.2777	0.00410391	up	1.47688	2.96518e-05	up	-0.165868	1	-0.857662	0.31792	-0.262186	0.77595
Marpal_utg000017g0043681			Fasciclin domain; consensus disorder prediction; N-terminal region of a signal peptide.; C-terminal region of a signal peptide.; Region of a membrane-bound protein predicted to be outside the membrane, in the extracellular region.; Signal peptide region; Hydrophobic region of a signal peptide.; FAS1/BIgH3 domain profile.		IPR000782; IPR036378	1.80561	2.39492e-06	up	0.924035	0.0487783	up	1.33338	0.000773692	up	-1.57667	0.654901	-0.122173	1	-0.717596	0.62766
Marpal_utg000013g0033781						1.80046	1.69269e-13	up	2.27069	8.07698e-17	up	1.94371	6.39795e-15	up	0.159945	1	0.175058	1	0.279081	0.817424
Marpal_utg000013g0034191			Pathogenesis-related protein signature; Thaumatin family; Region of a membrane-bound protein predicted to be outside the membrane, in the extracellular region.; Signal peptide region; C-terminal region of a signal peptide.; N-terminal region of a signal peptide.; Hydrophobic region of a signal peptide.; Thaumatin family profile.; Region of a membrane-bound protein predicted to be embedded in the …		IPR001938; IPR037176	1.79526	0.00100966	up	0.653086	0.62842	ns	-0.000223789	0.999825	ns	0.980427	1	-0.384118	1	-0.113167	0.972276
Marpal_utg000109g0155471			Eukaryotic-type carbonic anhydrase; Alpha-carbonic anhydrases signature.; Signal peptide region; C-terminal region of a signal peptide.; Region of a membrane-bound protein predicted to be outside the membrane, in the extracellular region.; Hydrophobic region of a signal peptide.; N-terminal region of a signal peptide.; Alpha-carbonic anhydrases profile.; alpha_CA_prokaryotic_like; Region of a mem…	GO:0004089,GO:0008270	IPR001148; IPR036398; IPR023561; IPR018338	1.79313	6.94927e-05	up	0.736841	0.179479	ns	0.868838	0.215891	ns	-0.091905	1	-0.440445	1	0.816033	0.519769
Marpal_utg000015g0038131		Transcription factor	mTERF; consensus disorder prediction	GO:0003690,GO:0006355	IPR003690; IPR038538	1.79308	0.000130513	up	1.28715	0.00662029	up	1.95398	8.84442e-06	up	0.212497	1	0.736888	0.739477	1.04878	0.0966655
Marpal_utg000055g0096971			High-affinity nitrate transporter accessory; Region of a membrane-bound protein predicted to be embedded in the membrane.; Signal peptide region; N-terminal region of a signal peptide.; Hydrophobic region of a signal peptide.; C-terminal region of a signal peptide.; Region of a membrane-bound protein predicted to be outside the membrane, in the cytoplasm.; Region of a membrane-bound protein predi…	GO:0010167,GO:0015706	IPR016605	1.79289	0.00620845	up	-0.225106	0.883335	ns	1.54836	0.0249112	up	0.348517	1	0.039008	1	-1.88764	0.0532856
Marpal_utg000155g0181951			consensus disorder prediction	GO:0000166,GO:0003824,GO:0044237	IPR010997	1.79198	1.66646e-06	up	1.90822	2.67481e-05	up	2.22548	1.28057e-07	up	0.27607	1	0.012165	1	0.551171	0.506881
Marpal_utg000017g0042911						1.7877	0.0394612	up	0.01829	0.992899	ns	1.45448	0.000535582	up	0.181836	1	-0.124461	1	-0.055837	0.986382
Marpal_utg000060g0101911			Methyltransferase domain; consensus disorder prediction		IPR029063	1.78737	7.57679e-07	up	0.930041	0.0921218	ns	1.72062	2.47712e-10	up	0.230371	1	0.775212	0.915071	1.00557	0.226608
Marpal_utg000098g0148531			Short repeat of unknown function (DUF308); Region of a membrane-bound protein predicted to be embedded in the membrane.; Region of a membrane-bound protein predicted to be outside the membrane, in the extracellular region.; Region of a membrane-bound protein predicted to be outside the membrane, in the cytoplasm.		IPR005325	1.78703	5.67069e-06	up	2.34608	5.53621e-08	up	1.82579	3.21255e-05	up	-0.096991	1	0.028084	1	-0.342928	0.646732
Marpal_utg000012g0030811			Histone H4 signature; Centromere kinetochore component CENP-T histone fold; consensus disorder prediction; Histone H4 signature.; H4	GO:0000786,GO:0003677,GO:0005634,GO:0046982,GO:0006334	IPR001951; IPR035425; IPR009072; IPR019809	1.78621	0.000965144	up	2.52672	4.50657e-06	up	2.85669	3.17381e-10	up	0.14908	1	-0.024704	1	-0.174729	0.899539
Marpal_utg000170g0189901			Plant photosystem I psaA and psaB protein signature; psaB: photosystem I core protein PsaB; Photosystem I psaA/psaB protein; Photosystem I psaA and psaB proteins signature.; Region of a membrane-bound protein predicted to be outside the membrane, in the cytoplasm.; Region of a membrane-bound protein predicted to be embedded in the membrane.; Region of a membrane-bound protein predicted to be outs…	GO:0009522,GO:0009579,GO:0015979,GO:0016021	IPR001280; IPR006244; IPR036408; IPR020586	1.78577	0.260006	ns	2.10773	0.0261094	up	1.98049	0.0126665	up	-0.12402	1	0.34828	1	-0.996931	0.233963
Marpal_utg000052g0093351			A_tha_TIGR01569: plant integral membrane protein TIGR01569; Domain of unknown function (DUF588); Region of a membrane-bound protein predicted to be embedded in the membrane.; Region of a membrane-bound protein predicted to be outside the membrane, in the extracellular region.; Region of a membrane-bound protein predicted to be outside the membrane, in the cytoplasm.		IPR006459; IPR006702	1.78097	9.10597e-06	up	2.11882	1.29943e-05	up	2.21992	5.149e-07	up	0.016035	1	0.427043	1	0.523119	0.679292
Marpal_utg000055g0096031			RNA polymerases M/15 Kd subunit	GO:0006351	IPR001529	1.78093	0.0461414	up	0.697492	0.688911	ns	-0.82425	0.40951	ns	-0.632644	1	-0.352966	1	0.25416	0.926693
Marpal_utg000011g0026241			Isopenicillin N synthase signature; 2OG-Fe(II) oxygenase superfamily; non-haem dioxygenase in morphine synthesis N-terminal; Fe(2+) 2-oxoglutarate dioxygenase domain profile.	GO:0016491,GO:0055114	IPR005123; IPR027443; IPR026992	1.77727	0.00240188	up	1.64308	0.000917827	up	1.49031	0.00362387	up	-1.59982	0.255182	-0.065227	1	0.224919	0.885624
Marpal_utg000064g0106941			UbiA prenyltransferase family; Region of a membrane-bound protein predicted to be outside the membrane, in the cytoplasm.; Region of a membrane-bound protein predicted to be outside the membrane, in the extracellular region.; Region of a membrane-bound protein predicted to be embedded in the membrane.; PT_UbiA_HPT1	GO:0016021,GO:0016765	IPR000537	1.77574	0.00105031	up	1.89489	0.000325706	up	1.40466	0.00483064	up	0.169625	1	-0.683753	1	0.908251	0.430124
Marpal_utg000018g0047251			Glycosyltransferase family 92; Hydrophobic region of a signal peptide.; Region of a membrane-bound protein predicted to be outside the membrane, in the extracellular region.; C-terminal region of a signal peptide.; Signal peptide region; N-terminal region of a signal peptide.; Region of a membrane-bound protein predicted to be embedded in the membrane.		IPR008166	1.77558	0.00676561	up	1.18406	0.0950642	ns	0.785612	0.348757	ns	0.528948	1	-0.288001	1	0.604952	0.589913
Marpal_utg000001g0000051					IPR038941	1.7755	0.0194264	up	1.00276	0.329483	ns	1.00526	0.174322	ns	0.09018	1	-0.405926	1	-0.723146	0.431356
Marpal_utg000003g0006271			B domain of TMEM189, localisation domain; Region of a membrane-bound protein predicted to be embedded in the membrane.; Region of a membrane-bound protein predicted to be outside the membrane, in the extracellular region.; Region of a membrane-bound protein predicted to be outside the membrane, in the cytoplasm.		IPR019547	1.77255	5.40721e-07	up	1.4142	0.0141294	up	1.85781	4.19383e-08	up	-0.984808	0.935194	-0.09409	1	-0.358642	0.793458
Marpal_utg000115g0160041				GO:0005515	IPR032675; IPR036047	1.7711	0.00594966	up	0.456164	0.626608	ns	1.71773	0.00771906	up	0.341446	1	0.243888	1	0.936258	0.315374
Marpal_utg000106g0154001			gcvP: glycine dehydrogenase; Glycine cleavage system P-protein; Glycine dehydrogenase (decarboxylating) [gcvP].; GDC-P	GO:0004375,GO:0006544,GO:0055114,GO:0006546,GO:0003824	IPR003437; IPR015421; IPR020581; IPR015422; IPR015424	1.76852	5.49919e-11	up	1.61348	7.73576e-05	up	2.25732	3.37106e-14	up	-0.641643	1	-0.094981	1	0.154502	0.920333
Marpal_utg000119g0165251			Venom allergen 5 signature; Allergen V5/Tpx-1 family signature; Cysteine-rich secretory protein family; CRISP family signature 2.; CRISP family signature 1.	GO:0005576	IPR002413; IPR001283; IPR014044; IPR035940; IPR018244	1.76677	3.50857e-07	up	-0.35735	0.596767	ns	-0.49254	0.317412	ns	0.204414	1	-0.603374	1	-1.31605	0.329754
Marpal_utg000005g0012501			consensus disorder prediction			1.76476	1.77642e-10	up	2.10293	2.27666e-10	up	2.3635	6.40472e-21	up	0.328587	1	-0.040142	1	0.193855	0.906561
Marpal_utg000077g0128991			consensus disorder prediction			1.76175	2.66114e-08	up	1.62404	1.32478e-07	up	1.89051	8.0371e-12	up	-0.265439	1	0.392725	1	0.451501	0.40161
Marpal_utg000106g0153291			Region of a membrane-bound protein predicted to be outside the membrane, in the extracellular region.; Region of a membrane-bound protein predicted to be outside the membrane, in the cytoplasm.; Region of a membrane-bound protein predicted to be embedded in the membrane.			1.76155	2.22978e-06	up	1.12218	0.00897668	up	1.11369	0.0045001	up	0.279251	1	0.257243	1	0.810155	0.655821
Marpal_utg000013g0034951		Caroteinoids	Retinal pigment epithelial membrane protein	GO:0016702,GO:0055114	IPR004294	1.75684	1.27381e-06	up	0.0383075	0.961062	ns	0.961866	0.0216776	up	2.30526	0.000211511	2.86787	3.48951e-08	3.11019	1.09869e-09
Marpal_utg000024g0060231			consensus disorder prediction			1.7568	0.0673957	ns	2.13362	0.299886	ns	3.24774	1.48062e-07	up	0.086734	1	1.96516	0.455408	1.23179	0.500034
Marpal_utg000219g0203801						1.75603	0.014835	up	-0.27921	0.887899	ns	0.092726	0.965465	ns	NA	NA	NA	NA	NA	NA
Marpal_utg000172g0194811			NADH ubiquinone oxidoreductase, 20 Kd subunit; nuoB_fam: NADH-quinone oxidoreductase, B subunit; Respiratory-chain NADH dehydrogenase 20 Kd subunit signature.; NAD(P)H-quinone oxidoreductase subunit K, chloroplastic [ndhK].	GO:0008137,GO:0048038,GO:0051539,GO:0055114,GO:0051536	IPR006137; IPR006138	1.75573	0.00167189	up	1.35482	2.97327e-05	up	1.07508	0.00347971	up	0.169067	1	0.698744	0.685134	-0.537461	0.472339
Marpal_utg000010g0021051						1.75439	0.00173207	up	-0.0354356	0.979067	ns	1.40104	0.00309939	up	0.07986	1	1.31853	1	1.18571	0.590801
Marpal_utg000160g0184001		Cytochrome p450	P450 superfamily signature; E-class P450 group I signature; Cytochrome P450; Cytochrome P450 cysteine heme-iron ligand signature.; Region of a membrane-bound protein predicted to be outside the membrane, in the cytoplasm.; Region of a membrane-bound protein predicted to be outside the membrane, in the extracellular region.; Region of a membrane-bound protein predicted to be embedded in the membra…	GO:0005506,GO:0016705,GO:0020037,GO:0055114	IPR001128; IPR002401; IPR036396; IPR017972	1.75281	0.000204608	up	0.44879	0.381461	ns	0.825423	0.076311	ns	2.58104	0.126797	1.87268	0.371745	2.09264	0.122674
Marpal_utg000019g0053211			POT family; consensus disorder prediction; Region of a membrane-bound protein predicted to be embedded in the membrane.; Region of a membrane-bound protein predicted to be outside the membrane, in the cytoplasm.; Region of a membrane-bound protein predicted to be outside the membrane, in the extracellular region.	GO:0016020,GO:0022857,GO:0055085	IPR000109; IPR036259	1.75231	8.43164e-12	up	2.03394	2.87776e-16	up	1.80348	3.39964e-13	up	-0.389575	1	-0.108848	1	-0.579414	0.289686
Marpal_utg000051g0091991			P_ylase: glycogen/starch/alpha-glucan phosphorylases; Carbohydrate phosphorylase; Phosphorylase pyridoxal-phosphate attachment site.; GT1_Glycogen_Phosphorylase	GO:0005975,GO:0008184,GO:0004645,GO:0030170	IPR011833; IPR000811; IPR035090	1.75167	1.11042e-06	up	1.03232	0.0178544	up	1.71399	1.52813e-05	up	0.160953	1	0.084696	1	0.546567	0.539583
Marpal_utg000067g0110811						1.75048	7.24558e-09	up	1.45071	2.19432e-05	up	1.65394	3.59218e-08	up	0.113182	1	-0.177252	1	-0.161692	0.880064
Marpal_utg000049g0085881			Permease family; consensus disorder prediction; Region of a membrane-bound protein predicted to be outside the membrane, in the extracellular region.; Region of a membrane-bound protein predicted to be outside the membrane, in the cytoplasm.; Region of a membrane-bound protein predicted to be embedded in the membrane.	GO:0016020,GO:0022857,GO:0055085	IPR006043	1.74999	1.86789e-07	up	2.48682	1.95767e-14	up	2.37871	3.23592e-16	up	0.292909	1	0.077701	1	-0.366149	0.588669
Marpal_utg000068g0115141		Cytochrome p450	E-class P450 group I signature; P450 superfamily signature; Cytochrome P450; Cytochrome P450 cysteine heme-iron ligand signature.; Region of a membrane-bound protein predicted to be embedded in the membrane.; Region of a membrane-bound protein predicted to be outside the membrane, in the extracellular region.; Region of a membrane-bound protein predicted to be outside the membrane, in the cytopla…	GO:0016705,GO:0055114,GO:0005506,GO:0020037	IPR002401; IPR001128; IPR036396; IPR017972	1.74876	0.00581851	up	4.94452	2.44696e-18	up	3.5608	1.55687e-05	up	0.611725	1	0.325351	1	0.431732	0.794377
Marpal_utg000008g0016881						1.74543	0.00313903	up	-0.0072643	0.995067	ns	2.24464	1.27419e-05	up	-0.256708	1	0.005529	1	0.125197	0.92573
Marpal_utg000018g0047681			consensus disorder prediction			1.74491	0.00097656	up	2.31278	8.49354e-06	up	2.67148	1.76164e-06	up	-0.360417	1	0.79557	1	0.752062	0.69276
Marpal_utg000019g0052121			O-methyltransferase; Region of a membrane-bound protein predicted to be embedded in the membrane.; Region of a membrane-bound protein predicted to be outside the membrane, in the extracellular region.; Region of a membrane-bound protein predicted to be outside the membrane, in the cytoplasm.; SAM-dependent O-methyltransferase class II-type profile.	GO:0008168,GO:0008171	IPR001077; IPR016461; IPR036388; IPR036390; IPR029063	1.74416	0.0012695	up	1.04562	0.0832073	ns	1.06257	0.0469156	up	2.06479	0.142264	2.71678	0.00248807	2.7448	0.00201813
Marpal_utg000020g0054721		Transporter	Major intrinsic protein family signature; Major intrinsic protein; MIP: MIP family channel proteins; MIP family signature.; Region of a membrane-bound protein predicted to be outside the membrane, in the extracellular region.; Region of a membrane-bound protein predicted to be embedded in the membrane.; Region of a membrane-bound protein predicted to be outside the membrane, in the cytoplasm.; MIP	GO:0015267,GO:0016020,GO:0055085	IPR000425; IPR023271; IPR034294; IPR022357	1.74233	0.0553541	ns	0.585987	0.63108	ns	0.887754	0.372317	ns	3.00132	7.70507e-05	3.86201	9.67737e-09	3.31171	8.2979e-07
Marpal_utg000072g0121581		F-box	F-box domain; consensus disorder prediction	GO:0005515	IPR001810; IPR036047	1.74099	0.00142932	up	1.51244	0.0169599	up	1.64464	0.00518966	up	0.545335	1	-0.552337	1	-0.220546	0.918217
Marpal_utg000225g0206221						1.73969	0.00227074	up	0.0936928	0.938113	ns	-0.28601	0.76009	ns	NA	NA	NA	NA	NA	NA
Marpal_utg000162g0184481		Cytochrome p450	E-class P450 group I signature; P450 superfamily signature; Cytochrome P450; Cytochrome P450 cysteine heme-iron ligand signature.; Region of a membrane-bound protein predicted to be outside the membrane, in the extracellular region.; Region of a membrane-bound protein predicted to be embedded in the membrane.; Region of a membrane-bound protein predicted to be outside the membrane, in the cytopla…	GO:0016705,GO:0055114,GO:0005506,GO:0020037	IPR002401; IPR001128; IPR036396; IPR017972	1.73853	0.000767274	up	0.616841	0.551153	ns	1.76268	0.000571062	up	0.043913	1	-0.581644	1	0.240555	0.866568
Marpal_utg000005g0011331		Carboxypeptidase	Carboxypeptidase C serine protease (S10) family signature; Serine carboxypeptidase; Serine carboxypeptidases, serine active site.; Hydrophobic region of a signal peptide.; N-terminal region of a signal peptide.; Signal peptide region; C-terminal region of a signal peptide.; Region of a membrane-bound protein predicted to be outside the membrane, in the extracellular region.; Region of a membrane-…	GO:0004185,GO:0006508	IPR001563; IPR029058; IPR018202	1.73805	3.3915e-05	up	1.03194	0.0490019	up	1.80489	1.74594e-05	up	0.578732	1	0.48394	1	-0.91754	0.412763
Marpal_utg000098g0148501			Plant peroxidase signature; Haem peroxidase superfamily signature; Peroxidase; Peroxidases proximal heme-ligand signature.; Peroxidases active site signature.; Region of a membrane-bound protein predicted to be outside the membrane, in the extracellular region.; C-terminal region of a signal peptide.; Hydrophobic region of a signal peptide.; Signal peptide region; N-terminal region of a signal pe…	GO:0004601,GO:0006979,GO:0020037,GO:0055114,GO:0042744	IPR000823; IPR002016; IPR019793; IPR019794; IPR033905; IPR010255	1.73719	0.0162196	up	0.580326	0.583203	ns	0.198204	0.861022	ns	0.46231	1	-1.17188	0.477117	-1.16766	0.226608
Marpal_utg000014g0036311			Auxin responsive protein; consensus disorder prediction	GO:0009733	IPR003676	1.73517	5.85711e-13	up	2.57292	2.31198e-16	up	2.06723	2.11344e-06	up	-0.034046	1	-0.412102	1	-0.413658	0.688426
Marpal_utg000013g0033301			MYND finger; consensus disorder prediction; Zinc finger MYND-type profile.		IPR002893	1.73496	4.11465e-08	up	0.78438	0.191498	ns	1.80844	3.46012e-12	up	0.17333	1	0.279749	1	0.869582	0.557097
Marpal_utg000030g0064601			C-terminal region of a signal peptide.; Region of a membrane-bound protein predicted to be outside the membrane, in the cytoplasm.; Region of a membrane-bound protein predicted to be outside the membrane, in the extracellular region.; Region of a membrane-bound protein predicted to be embedded in the membrane.; Signal peptide region; N-terminal region of a signal peptide.; Hydrophobic region of a…			1.73106	0.00293758	up	0.852087	0.389809	ns	1.06241	0.0698229	ns	1.82911	0.00225023	3.10443	1.59917e-11	4.2847	1.33347e-19
Marpal_utg000137g0173381			C-terminal region of a signal peptide.; Region of a membrane-bound protein predicted to be outside the membrane, in the extracellular region.; Signal peptide region; Hydrophobic region of a signal peptide.; N-terminal region of a signal peptide.		IPR014710; IPR011051	1.72451	0.000290529	up	0.191325	0.841818	ns	0.624563	0.359172	ns	0.323055	1	-0.840302	1	0.330962	0.824188
Marpal_utg000032g0065611			Ankyrin repeat signature; Ankyrin repeats (3 copies); consensus disorder prediction; Ankyrin repeat profile.; Ankyrin repeat region circular profile.; ANK	GO:0005515	IPR002110; IPR036770; IPR020683	1.72336	7.95914e-05	up	0.917132	0.247841	ns	1.03001	0.0292322	up	0.446177	1	0.510115	0.994492	1.14668	0.0121942
Marpal_utg000077g0126961						1.72251	0.000504201	up	1.27426	0.02607	up	1.35234	0.00428184	up	0.022732	1	-0.366088	1	-0.720421	0.189081
Marpal_utg000172g0195511			NADH-ubiquinone oxidoreductase subunit 4 signature; Proton-conducting membrane transporter; Region of a membrane-bound protein predicted to be outside the membrane, in the extracellular region.; Region of a membrane-bound protein predicted to be outside the membrane, in the cytoplasm.; Region of a membrane-bound protein predicted to be embedded in the membrane.	GO:0016655,GO:0055114,GO:0008137,GO:0042773	IPR003918; IPR001750; IPR022997	1.72103	0.0227866	up	2.17427	0.00547597	up	-0.393297	0.817073	ns	-0.044833	1	-0.133249	1	0.39409	0.723006
Marpal_utg000018g0048451						1.72021	0.0583233	ns	0.744255	0.593046	ns	0.878285	0.437715	ns	0.419089	1	-0.474772	1	-0.750517	0.466557
Marpal_utg000055g0095751			C-terminal region of a signal peptide.; Hydrophobic region of a signal peptide.; Signal peptide region; N-terminal region of a signal peptide.; Region of a membrane-bound protein predicted to be outside the membrane, in the extracellular region.; TPR repeat profile.; TPR repeat region circular profile.	GO:0005515	IPR011990; IPR019734; IPR013026; IPR036034	1.71942	6.12346e-16	up	1.30409	1.37986e-05	up	1.87425	7.83812e-21	up	-0.853153	0.977785	0.212171	1	0.032376	1
Marpal_utg000171g0192451			Ycf4; Region of a membrane-bound protein predicted to be embedded in the membrane.; Region of a membrane-bound protein predicted to be outside the membrane, in the cytoplasm.; Region of a membrane-bound protein predicted to be outside the membrane, in the extracellular region.; YCF4 ASSEMBLY I PHOTOSYSTEM CHLOROPLAST PLASTID MEMBRANE PHOTOSYNTHESIS TRANSMEMBRANE THYLAKOID	GO:0009522,GO:0009579,GO:0015979,GO:0016021	IPR003359	1.71395	0.000316977	up	1.3903	0.0175242	up	2.15697	9.05496e-05	up	2.71253	0.258347	1.42553	0.797824	-0.182368	0.956382
Marpal_utg000113g0159511			Haem peroxidase superfamily signature; Plant peroxidase signature; Peroxidase; consensus disorder prediction; Peroxidases proximal heme-ligand signature.; Hydrophobic region of a signal peptide.; C-terminal region of a signal peptide.; N-terminal region of a signal peptide.; Signal peptide region; Region of a membrane-bound protein predicted to be outside the membrane, in the extracellular region…	GO:0004601,GO:0006979,GO:0020037,GO:0055114,GO:0042744	IPR002016; IPR000823; IPR019793; IPR033905; IPR010255	1.71331	0.0137469	up	1.17418	0.1281	ns	1.67105	0.0252127	up	0.142751	1	-0.609739	0.644815	0.710527	0.193591
Marpal_utg000170g0191391						1.71178	0.0489961	up	1.62046	0.0692785	ns	1.5934	0.0477902	up	NA	NA	NA	NA	NA	NA
Marpal_utg000010g0024381						1.71051	0.00959041	up	1.69034	0.00845355	up	1.84766	4.39693e-05	up	-0.307945	1	-0.232177	1	-0.783489	0.346215
Marpal_utg000013g0034851			Plant peroxidase signature; Haem peroxidase superfamily signature; Peroxidase; consensus disorder prediction; Peroxidases proximal heme-ligand signature.; C-terminal region of a signal peptide.; Hydrophobic region of a signal peptide.; Signal peptide region; N-terminal region of a signal peptide.; Region of a membrane-bound protein predicted to be outside the membrane, in the extracellular region…	GO:0004601,GO:0006979,GO:0020037,GO:0055114,GO:0042744	IPR000823; IPR002016; IPR019793; IPR033905; IPR010255	1.70738	5.45267e-08	up	3.52614	7.25342e-22	up	2.68236	3.60946e-10	up	0.152918	1	-0.322635	1	-0.18696	0.887917
Marpal_utg000075g0126061			consensus disorder prediction			1.70718	6.66878e-10	up	1.0263	0.0316618	up	1.28666	7.44649e-05	up	-0.795823	1	-0.807617	1	-0.871358	0.466557
Marpal_utg000045g0082031			Alkaline and neutral invertase	GO:0033926,GO:0003824	IPR024746; IPR008928	1.70712	4.47887e-05	up	1.04472	0.0666076	ns	0.989738	0.0397801	up	-0.194044	1	-0.213125	1	0.092759	0.949981
Marpal_utg000035g0070721			Root cap; Signal peptide region; Region of a membrane-bound protein predicted to be outside the membrane, in the extracellular region.; N-terminal region of a signal peptide.; C-terminal region of a signal peptide.; Hydrophobic region of a signal peptide.		IPR009646	1.70689	0.0233829	up	1.39146	0.15249	ns	2.19704	0.00436216	up	0.497024	1	-0.095374	1	0.16638	0.882235
Marpal_utg000056g0097771			Protein of unknown function, DUF538; consensus disorder prediction		IPR007493; IPR036758	1.70644	0.0787906	ns	0.101695	0.948569	ns	1.23138	0.218919	ns	1.61016	0.33662	3.56298	2.90997e-06	2.89424	0.000210734
Marpal_utg000021g0055611						1.70548	0.0167099	up	1.22759	0.165456	ns	1.39603	0.0529062	ns	0.423058	1	0.457321	1	0.157689	0.910891
Marpal_utg000064g0107071			Xyloglucan fucosyltransferase; Region of a membrane-bound protein predicted to be embedded in the membrane.; Region of a membrane-bound protein predicted to be outside the membrane, in the cytoplasm.; Region of a membrane-bound protein predicted to be outside the membrane, in the extracellular region.	GO:0008107,GO:0016020,GO:0042546	IPR004938	1.70358	0.0470804	up	-0.391506	0.784855	ns	2.14454	0.10445	ns	0.703768	1	-0.165658	1	-1.94817	0.252219
Marpal_utg000019g0053591			Protein of unknown function (DUF819); Region of a membrane-bound protein predicted to be outside the membrane, in the cytoplasm.; Region of a membrane-bound protein predicted to be outside the membrane, in the extracellular region.; Region of a membrane-bound protein predicted to be embedded in the membrane.		IPR008537	1.70333	2.00978e-12	up	2.37244	5.52977e-09	up	2.17286	7.17516e-14	up	0.043521	1	0.037559	1	0.124341	0.876972
Marpal_utg000017g0043281			Protein of unknown function (DUF3455); Region of a membrane-bound protein predicted to be outside the membrane, in the extracellular region.; Signal peptide region; C-terminal region of a signal peptide.; N-terminal region of a signal peptide.; Hydrophobic region of a signal peptide.; Prokaryotic membrane lipoprotein lipid attachment site profile.		IPR021851	1.70317	4.18717e-12	up	0.310184	0.515681	ns	0.722192	0.0222858	up	0.281061	1	-0.297816	1	0.600369	0.540123
Marpal_utg000019g0052221						1.70213	0.0452404	up	0.905179	0.330307	ns	1.54596	0.0434814	up	0.154694	1	0.757224	1	0.548973	0.701702
Marpal_utg000030g0063851			Major Facilitator Superfamily; Region of a membrane-bound protein predicted to be outside the membrane, in the cytoplasm.; Region of a membrane-bound protein predicted to be embedded in the membrane.; Region of a membrane-bound protein predicted to be outside the membrane, in the extracellular region.; Major facilitator superfamily (MFS) profile.; MFS	GO:0016021,GO:0055085	IPR011701; IPR020846; IPR036259	1.70135	3.89591e-06	up	1.98884	5.4607e-10	up	1.90127	1.63921e-09	up	0.562691	1	0.20795	1	0.191003	0.885602
Marpal_utg000032g0066591			Protein phosphatase inhibitor	GO:0004865,GO:0032515	IPR011107	1.70072	0.00130616	up	0.0873163	0.93558	ns	-0.209862	0.830152	ns	1.25221	1	-0.1614	1	0.981665	0.600273
Marpal_utg000098g0148101			Chlorophyll A-B binding protein; Signal peptide region; C-terminal region of a signal peptide.; N-terminal region of a signal peptide.; Region of a membrane-bound protein predicted to be outside the membrane, in the extracellular region.; Hydrophobic region of a signal peptide.	GO:0009765,GO:0016020	IPR023329; IPR022796; IPR001344	1.6993	0.000338072	up	1.17664	0.0402398	up	1.68592	0.0107517	up	0.223765	1	0.139778	1	0.670086	0.578631
Marpal_utg000002g0003331		LRR	Leucine-rich repeat signature; Leucine Rich Repeat; Leucine rich repeat N-terminal domain; Leucine rich repeat; consensus disorder prediction; Region of a membrane-bound protein predicted to be outside the membrane, in the extracellular region.; Signal peptide region; Region of a membrane-bound protein predicted to be outside the membrane, in the cytoplasm.; C-terminal region of a signal peptide.…	GO:0005515	IPR003591; IPR001611; IPR013210; IPR032675	1.69715	0.0280952	up	1.31851	0.105048	ns	1.43635	0.0274111	up	3.59667	8.36122e-07	4.2192	1.8353e-10	3.20682	7.0051e-07
Marpal_utg000090g0142641			Allergen V5/Tpx-1 family signature; Venom allergen 5 signature; Cysteine-rich secretory protein family; CRISP family signature 2.; C-terminal region of a signal peptide.; N-terminal region of a signal peptide.; Signal peptide region; Region of a membrane-bound protein predicted to be outside the membrane, in the extracellular region.; Hydrophobic region of a signal peptide.; SCP_PR-1_like	GO:0005576	IPR001283; IPR002413; IPR014044; IPR035940; IPR018244; IPR034111	1.69675	0.00192853	up	1.09028	0.471525	ns	-0.806293	0.304981	ns	-0.191857	1	-1.50954	0.915071	-0.602965	0.797129
Marpal_utg000170g0191091						1.69552	0.177134	ns	-0.361685	0.841818	ns	0.521329	0.750973	ns	NA	NA	NA	NA	NA	NA
Marpal_utg000035g0070091			Disease resistance protein signature		IPR032675; IPR027417	1.69537	0.104856	ns	-0.239855	0.894605	ns	0.947751	0.476497	ns	1.32388	1	-0.165036	1	-0.021273	1
Marpal_utg000111g0156571						1.69458	0.01688	up	2.54671	0.000226101	up	1.78195	0.00529139	up	0.925692	0.512153	0.890027	0.337255	1.35792	0.010062
Marpal_utg000137g0173291		Proteolysis	Pepsin (A1) aspartic protease family signature; Xylanase inhibitor N-terminal; Xylanase inhibitor C-terminal; Eukaryotic and viral aspartyl proteases active site.; Region of a membrane-bound protein predicted to be embedded in the membrane.; Region of a membrane-bound protein predicted to be outside the membrane, in the extracellular region.; Region of a membrane-bound protein predicted to be out…	GO:0004190,GO:0006508	IPR001461; IPR032861; IPR021109; IPR032799; IPR001969; IPR033121; IPR034161	1.69224	0.000112094	up	0.64734	0.294815	ns	1.34828	0.00543105	up	0.368611	1	-0.142942	1	0.530229	0.587313
Marpal_utg000037g0073561						1.69202	0.0405852	up	-0.0252359	0.992263	ns	1.57963	0.059946	ns	-1.19782	0.784736	0.641988	1	0.37202	0.782977
Marpal_utg000010g0022591						1.69124	0.00408673	up	1.67217	0.0121582	up	1.56303	0.0048967	up	0.065957	1	-0.782163	0.898016	-1.24354	0.105141
Marpal_utg000060g0102231			Pollen proteins Ole e I like; consensus disorder prediction; Signal peptide region; Region of a membrane-bound protein predicted to be outside the membrane, in the extracellular region.; N-terminal region of a signal peptide.; C-terminal region of a signal peptide.; Hydrophobic region of a signal peptide.			1.68997	5.60291e-08	up	2.53688	5.07031e-20	up	1.90996	1.72379e-13	up	0.018988	1	0.023164	1	-0.311109	0.719555
Marpal_utg000172g0195551						1.6892	0.0103764	up	0.835366	0.483883	ns	-0.862382	0.43402	ns	-0.254746	1	1.45118	1	-0.193388	0.951698
Marpal_utg000130g0170881		ABC transporter	ABC transporter; ABC transporter transmembrane region; consensus disorder prediction; ABC transporters family signature.; Region of a membrane-bound protein predicted to be embedded in the membrane.; Region of a membrane-bound protein predicted to be outside the membrane, in the extracellular region.; Region of a membrane-bound protein predicted to be outside the membrane, in the cytoplasm.; ATP-…	GO:0005524,GO:0016021,GO:0016887,GO:0042626,GO:0055085	IPR003593; IPR036640; IPR003439; IPR011527; IPR017871; IPR027417	1.68171	0.000310009	up	-0.402158	0.759764	ns	0.693291	0.379892	ns	4.26726	3.69303e-05	3.45288	0.000348353	3.10456	0.00162168
Marpal_utg000018g0047271			Partial alpha/beta-hydrolase lipase region; Region of a membrane-bound protein predicted to be outside the membrane, in the extracellular region.; Signal peptide region; N-terminal region of a signal peptide.; C-terminal region of a signal peptide.; Hydrophobic region of a signal peptide.; Prokaryotic membrane lipoprotein lipid attachment site profile.	GO:0006629,GO:0016788	IPR006693; IPR029058; IPR025483	1.66982	1.80048e-12	up	1.23537	0.00011278	up	1.77843	5.37876e-14	up	0.033817	1	-0.147828	1	0.135891	0.904591
Marpal_utg000117g0162831			Plastocyanin-like domain; Type-1 copper (blue) proteins signature.; C-terminal region of a signal peptide.; Signal peptide region; Hydrophobic region of a signal peptide.; N-terminal region of a signal peptide.; Region of a membrane-bound protein predicted to be outside the membrane, in the extracellular region.; COPPER METAL-BINDING BLUE ELECTRON COPPER-BINDING PRECURSOR PHYTOCYANIN SIGNAL GLYCO…	GO:0009055	IPR008972; IPR003245; IPR028871	1.66926	0.00315925	up	0.825422	0.321543	ns	1.42486	0.012763	up	-0.371903	1	-0.444645	1	0.236138	0.849704
Marpal_utg000010g0022821			consensus disorder prediction		IPR032675	1.66706	0.0343687	up	1.40893	0.11356	ns	0.730473	0.56679	ns	-0.341965	1	-0.829866	0.538411	-0.196935	0.867779
Marpal_utg000098g0148131			Chlorophyll A-B binding protein; Region of a membrane-bound protein predicted to be outside the membrane, in the extracellular region.; N-terminal region of a signal peptide.; Signal peptide region; C-terminal region of a signal peptide.; Hydrophobic region of a signal peptide.	GO:0009765,GO:0016020	IPR023329; IPR022796; IPR001344	1.66616	0.000101812	up	1.45313	0.0140198	up	1.91492	4.02945e-05	up	-0.344493	1	0.448916	1	0.441558	0.749068
Marpal_utg000002g0002761			C2 domain; consensus disorder prediction; C2 domain profile.		IPR000008; IPR035892	1.66557	1.87301e-10	up	1.13189	0.00110739	up	1.36968	1.75579e-05	up	0.700344	0.302862	0.515011	0.552831	0.96062	0.00327293
Marpal_utg000082g0134571			Origin recognition complex subunit 2	GO:0000808,GO:0005634,GO:0006260	IPR007220	1.66241	0.00122169	up	2.44153	1.4287e-10	up	2.22274	6.26504e-08	up	0.312677	1	0.13748	1	0.214953	0.874993
Marpal_utg000032g0065551			C-terminal region of a signal peptide.; Region of a membrane-bound protein predicted to be embedded in the membrane.; Region of a membrane-bound protein predicted to be outside the membrane, in the extracellular region.; Signal peptide region; Region of a membrane-bound protein predicted to be outside the membrane, in the cytoplasm.; Hydrophobic region of a signal peptide.; N-terminal region of a…			1.66172	3.30828e-06	up	0.916105	0.189757	ns	1.10037	0.00543105	up	0.672607	0.999929	-0.039239	1	0.202639	0.855517
Marpal_utg000015g0038901						1.66065	0.109011	ns	2.18888	0.0175759	up	1.31343	0.399697	ns	0.406363	1	-0.172973	1	-0.738785	0.145933
Marpal_utg000010g0023511			Fasciclin domain; C-terminal region of a signal peptide.; Region of a membrane-bound protein predicted to be embedded in the membrane.; N-terminal region of a signal peptide.; Region of a membrane-bound protein predicted to be outside the membrane, in the cytoplasm.; Signal peptide region; Region of a membrane-bound protein predicted to be outside the membrane, in the extracellular region.; Hydro…		IPR000782; IPR036378; IPR033254	1.65462	0.0436583	up	0.376194	0.79946	ns	0.918994	0.335235	ns	0.396023	1	-0.653868	1	0.380969	0.82482
Marpal_utg000072g0121741			consensus disorder prediction			1.65435	0.000124851	up	0.320094	0.785805	ns	0.910479	0.280569	ns	0.890612	1	0.059631	1	0.869715	0.72811
Marpal_utg000243g0206681						1.64995	0.368456	ns	0.608793	0.790412	ns	0.651863	0.68689	ns	NA	NA	NA	NA	NA	NA
Marpal_utg000113g0158931			Domain of unknown function (DUF4228); consensus disorder prediction		IPR025322	1.64805	0.00021058	up	1.59461	0.000176627	up	1.25772	0.00640014	up	0.280497	1	0.807247	0.684131	2.04746	8.47979e-05
Marpal_utg000011g0026171			Dirigent-like protein; Region of a membrane-bound protein predicted to be embedded in the membrane.; Region of a membrane-bound protein predicted to be outside the membrane, in the cytoplasm.; Region of a membrane-bound protein predicted to be outside the membrane, in the extracellular region.		IPR004265	1.64713	0.086067	ns	0.380651	0.806742	ns	0.370154	0.778122	ns	0.125751	1	-0.940708	1	-1.35413	0.287405
Marpal_utg000113g0158961			EF-hand domain pair; EF-hand calcium-binding domain.; EF-hand calcium-binding domain profile.; EFh	GO:0005509	IPR002048; IPR018247; IPR011992	1.64448	3.68745e-05	up	0.887127	0.081142	ns	0.786495	0.101155	ns	0.742802	1	-0.097592	1	0.858129	0.353898
Marpal_utg000077g0129121			sulP: sulfate permease; Sulfate permease family; STAS domain; consensus disorder prediction; Region of a membrane-bound protein predicted to be outside the membrane, in the cytoplasm.; Region of a membrane-bound protein predicted to be embedded in the membrane.; Region of a membrane-bound protein predicted to be outside the membrane, in the extracellular region.; STAS domain profile.; STAS_SulP_l…	GO:0008271,GO:0008272,GO:0016020,GO:0055085,GO:0005886,GO:0015116,GO:0016021	IPR001902; IPR011547; IPR036513; IPR002645; IPR030314	1.64328	0.000801282	up	1.96688	1.0833e-05	up	2.1223	5.59433e-05	up	0.481326	1	1.31915	0.511577	1.34433	0.226608
Marpal_utg000090g0142621						1.6409	0.0133277	up	0.772443	0.387143	ns	-0.0199987	0.989826	ns	1.09239	1	-0.124706	1	0.826016	0.739522
Marpal_utg000077g0129301			Proline rich extensin signature; Fasciclin domain; consensus disorder prediction; N-terminal region of a signal peptide.; Region of a membrane-bound protein predicted to be outside the membrane, in the cytoplasm.; C-terminal region of a signal peptide.; Region of a membrane-bound protein predicted to be outside the membrane, in the extracellular region.; Signal peptide region; Region of a membran…		IPR000782; IPR036378; IPR033254	1.63557	0.00025546	up	3.15337	2.11278e-08	up	2.58745	6.61013e-09	up	0.017288	1	0.154855	1	0.413337	0.771014
Marpal_utg000089g0140691						1.63435	0.0133293	up	-1.4106	0.167832	ns	-0.223518	0.857112	ns	-0.149214	1	0.549398	1	1.62813	0.271109
Marpal_utg000061g0105031						1.63395	6.76808e-05	up	0.549218	0.285318	ns	1.04997	0.0320572	up	0.785141	1	-0.138568	1	-0.373896	0.837602
Marpal_utg000005g0010971		H+ Transporter	P-type cation-transporting ATPase superfamily signature; H+-transporting ATPase (proton pump) signature; Cation transporter/ATPase, N-terminus; ATPase_P-type: HAD ATPase, P-type, family IC; E1-E2 ATPase; haloacid dehalogenase-like hydrolase; ATPase-IIIA_H: plasma-membrane proton-efflux P-type ATPase; p-type atpase; C1.7: P-type atpase like; E1-E2 ATPases phosphorylation site.; Region of a membran…	GO:0000166,GO:0016021,GO:0008553,GO:0120029	IPR001757; IPR004014; IPR023299; IPR023214; IPR006534; IPR018303; IPR036412; IPR008250; IPR023298	1.63392	0.210303	ns	0.344862	0.859945	ns	0.735768	0.65797	ns	1.05634	1	-0.072622	1	1.35031	0.492974
Marpal_utg000038g0074321			Type II intron maturase	GO:0006397	IPR024937	1.62539	5.16272e-05	up	1.12034	0.00233405	up	1.41047	8.94828e-05	up	-0.711893	1	-0.129543	1	-1.02479	0.589702
Marpal_utg000095g0145911			NAD(P)H-binding; consensus disorder prediction; SDR_a5		IPR016040; IPR036291	1.62293	5.38707e-06	up	2.12334	1.66715e-06	up	1.88026	5.24808e-07	up	0.050425	1	0.368514	1	0.351255	0.778644
Marpal_utg000068g0115541			consensus disorder prediction			1.62254	0.0018001	up	-0.0938774	0.936	ns	1.14289	0.0518129	ns	-0.149001	1	-0.391284	1	-0.639933	0.546269
Marpal_utg000083g0135891						1.62008	0.00357577	up	1.43436	0.0266425	up	0.685785	0.323321	ns	0.036579	1	0.167121	1	0.688298	0.565943
Marpal_utg000117g0163421		LRR	Leucine-rich repeat signature; Leucine rich repeat N-terminal domain; Leucine Rich Repeat; Leucine Rich repeat; Leucine rich repeat; N-terminal region of a signal peptide.; Region of a membrane-bound protein predicted to be outside the membrane, in the cytoplasm.; Region of a membrane-bound protein predicted to be outside the membrane, in the extracellular region.; Region of a membrane-bound prot…	GO:0005515	IPR003591; IPR032675; IPR013210; IPR001611	1.61934	5.05738e-05	up	0.0517634	0.969066	ns	1.69164	0.000641265	up	-0.325223	1	-0.252843	1	0.023764	1
Marpal_utg000090g0142331			ML domain; C-terminal region of a signal peptide.; Signal peptide region; N-terminal region of a signal peptide.; Hydrophobic region of a signal peptide.; Region of a membrane-bound protein predicted to be outside the membrane, in the extracellular region.		IPR003172; IPR014756	1.61328	9.63882e-11	up	0.75009	0.0360019	up	0.92666	0.00014319	up	0.357871	1	0.05745	1	0.887986	0.0847632
Marpal_utg000172g0195061						1.60848	9.2541e-05	up	1.33086	0.00468165	up	1.55746	1.52813e-05	up	NA	NA	NA	NA	NA	NA
Marpal_utg000101g0150191			consensus disorder prediction			1.6084	3.33489e-11	up	1.0444	0.000327169	up	1.4216	1.39275e-07	up	0.399828	1	-0.281089	1	-0.119128	0.907193
Marpal_utg000033g0068481			Nucleotidyl transferase; glgC: glucose-1-phosphate adenylyltransferase; ADP-glucose pyrophosphorylase signature 3.; ADP-glucose pyrophosphorylase signature 2.; ADP-glucose pyrophosphorylase signature 1.; LbH_G1P_AT_C; ADP_Glucose_PP	GO:0005978,GO:0008878,GO:0009058,GO:0016779	IPR029044; IPR005835; IPR011831; IPR005836; IPR011004	1.60641	7.25471e-15	up	1.49955	8.71913e-06	up	1.95565	3.77173e-16	up	-0.832035	1	-0.322505	1	-0.282033	0.840932
Marpal_utg000077g0126761		LRR	Leucine Rich repeat; Leucine Rich Repeat	GO:0005515	IPR001611; IPR032675	1.60481	0.0407769	up	-0.757622	0.599093	ns	1.93812	0.0354533	up	2.10786	0.201613	3.99695	1.46532e-05	3.13869	0.000873446
Marpal_utg000052g0092811						1.60087	3.04931e-07	up	1.26347	0.00065027	up	1.22204	0.0011901	up	0.301732	1	-0.168558	1	0.343813	0.740685
Marpal_utg000028g0061821			C-terminal region of a signal peptide.; Region of a membrane-bound protein predicted to be outside the membrane, in the extracellular region.; N-terminal region of a signal peptide.; Signal peptide region; Hydrophobic region of a signal peptide.			1.60005	0.0452404	up	0.429692	0.783895	ns	2.28649	0.0125228	up	0.181299	1	-0.011804	1	0.580898	0.456651
Marpal_utg000060g0102111			consensus disorder prediction		IPR033316	1.59945	0.00576399	up	1.93636	0.000788905	up	1.73904	0.00910816	up	-0.792461	0.897121	-0.044344	1	-0.169128	0.891254
Marpal_utg000019g0054151			Haem peroxidase superfamily signature; Plant peroxidase signature; Peroxidase; Peroxidases active site signature.; Peroxidases proximal heme-ligand signature.; C-terminal region of a signal peptide.; Hydrophobic region of a signal peptide.; Signal peptide region; N-terminal region of a signal peptide.; Region of a membrane-bound protein predicted to be outside the membrane, in the extracellular r…	GO:0004601,GO:0006979,GO:0020037,GO:0055114,GO:0042744	IPR002016; IPR000823; IPR019794; IPR019793; IPR033905; IPR010255	1.59858	0.000162218	up	0.653474	0.406299	ns	0.746934	0.134134	ns	0.131611	1	-0.486637	1	-3.48714	0.0064134
Marpal_utg000014g0036321			consensus disorder prediction			1.59824	0.0534841	ns	2.27854	0.00172731	up	2.1729	0.00207054	up	-0.034448	1	-0.412848	1	-0.413058	0.688426
Marpal_utg000112g0157431			LURP-one-related		IPR007612; IPR038595; IPR025659	1.59774	2.11174e-14	up	0.640088	0.0288558	up	0.95229	8.20333e-05	up	0.103067	1	-0.263452	1	-0.154092	0.836806
Marpal_utg000013g0032461		LRR	Leucine Rich repeat; NB-ARC domain; Region of a membrane-bound protein predicted to be outside the membrane, in the cytoplasm.; Region of a membrane-bound protein predicted to be embedded in the membrane.; Region of a membrane-bound protein predicted to be outside the membrane, in the extracellular region.	GO:0005515,GO:0043531	IPR003593; IPR001611; IPR032675; IPR002182; IPR027417	1.59338	0.00333976	up	0.75215	0.382865	ns	1.85146	0.000131606	up	0.539026	1	1.4566	1	1.46904	0.433839
Marpal_utg000018g0050021			FAD binding domain; D-arabinono-1,4-lactone oxidase; C-terminal region of a signal peptide.; Hydrophobic region of a signal peptide.; N-terminal region of a signal peptide.; Signal peptide region; Region of a membrane-bound protein predicted to be outside the membrane, in the extracellular region.; PCMH-type FAD-binding domain profile.; Region of a membrane-bound protein predicted to be embedded …	GO:0016899,GO:0055114,GO:0016614,GO:0050660,GO:0016491,GO:0003885,GO:0016020	IPR006094; IPR007173; IPR010031; IPR016166; IPR036318	1.59017	0.000525902	up	0.567539	0.579978	ns	1.02037	0.0566852	ns	1.39458	0.886841	2.53256	0.0265333	2.1317	0.0707389
Marpal_utg000172g0194821			Respiratory-chain NADH dehydrogenase, 30 Kd subunit; Respiratory chain NADH dehydrogenase 30 Kd subunit signature.; OXIDOREDUCTASE SUBUNIT NADH DEHYDROGENASE CHAIN C NAD DEHYDROGENASE UBIQUINONE F420H2; NAD(P)H-quinone oxidoreductase subunit J, chloroplastic [ndhJ].	GO:0008137,GO:0055114,GO:0016651	IPR037232; IPR001268; IPR020396; IPR010218	1.58958	0.0345194	up	1.33788	0.128214	ns	1.45689	0.0571788	ns	0.242783	1	0.71728	0.710619	-0.605894	0.421471
Marpal_utg000083g0137121						1.5892	0.000429463	up	-0.51459	0.474047	ns	0.495036	0.435515	ns	2.0671	8.33283e-07	1.85718	5.28741e-07	1.5232	7.19499e-05
Marpal_utg000075g0124561			consensus disorder prediction; Region of a membrane-bound protein predicted to be embedded in the membrane.; Region of a membrane-bound protein predicted to be outside the membrane, in the cytoplasm.; Region of a membrane-bound protein predicted to be outside the membrane, in the extracellular region.			1.58909	0.121603	ns	2.39493	0.00251233	up	1.45263	0.130286	ns	0.312002	1	0.132581	1	-0.185867	0.89039
Marpal_utg000017g0043101			RING/Ubox like zinc-binding domain; Cellulose synthase; consensus disorder prediction; Region of a membrane-bound protein predicted to be embedded in the membrane.; Region of a membrane-bound protein predicted to be outside the membrane, in the cytoplasm.; Region of a membrane-bound protein predicted to be outside the membrane, in the extracellular region.	GO:0016020,GO:0016760,GO:0030244	IPR013083; IPR029044; IPR005150	1.58858	0.00545305	up	1.80257	0.00836079	up	1.2043	0.0380174	up	-0.264173	1	-0.592754	1	0.787884	0.29802
Marpal_utg000030g0064951	GRAS5	Transcription factor	GRAS domain family; consensus disorder prediction; GRAS family profile.		IPR005202	1.58717	0.00589217	up	0.745614	0.341391	ns	0.974126	0.172926	ns	1.15768	0.123918	0.877729	0.246672	1.78804	1.41051e-05
Marpal_utg000109g0155101			consensus disorder prediction			1.58552	0.00376475	up	1.69547	0.0181315	up	1.91082	0.000104142	up	0.74459	1	0.003648	1	0.902353	0.287285
Marpal_utg000039g0074431			Meiotically up-regulated gene family; Region of a membrane-bound protein predicted to be outside the membrane, in the extracellular region.; C-terminal region of a signal peptide.; Signal peptide region; N-terminal region of a signal peptide.; Hydrophobic region of a signal peptide.		IPR029167	1.58513	2.1003e-08	up	0.798352	0.123454	ns	0.645226	0.150748	ns	0.314095	1	-0.459347	1	-0.046476	0.995069
Marpal_utg000013g0033671			Transferase family	GO:0016747	IPR003480; IPR023213	1.58476	0.000546037	up	0.297464	0.851627	ns	1.62742	0.0733458	ns	-0.103783	1	-0.13434	1	-2.62663	0.137721
Marpal_utg000151g0180271			Protein kinase domain; consensus disorder prediction; Protein kinases ATP-binding region signature.; Serine/Threonine protein kinases active-site signature.; Region of a membrane-bound protein predicted to be outside the membrane, in the cytoplasm.; Signal peptide region; Region of a membrane-bound protein predicted to be outside the membrane, in the extracellular region.; Hydrophobic region of a…	GO:0004672,GO:0005524,GO:0006468	IPR000719; IPR032675; IPR017441; IPR008271; IPR011009	1.58346	7.10453e-08	up	0.175365	0.818162	ns	0.410152	0.411564	ns	0.40544	1	0.720846	1	1.46239	0.105773
Marpal_utg000036g0072541			Dirigent-like protein; Region of a membrane-bound protein predicted to be outside the membrane, in the extracellular region.; Signal peptide region; N-terminal region of a signal peptide.; C-terminal region of a signal peptide.; Hydrophobic region of a signal peptide.		IPR004265	1.58184	2.40192e-06	up	0.530818	0.411691	ns	0.707456	0.0825065	ns	-0.156839	1	-0.521248	0.975524	-1.0867	0.0238048
Marpal_utg000072g0121551			C-terminal region of a signal peptide.; N-terminal region of a signal peptide.; Signal peptide region; Hydrophobic region of a signal peptide.; Region of a membrane-bound protein predicted to be outside the membrane, in the extracellular region.			1.58073	0.00508757	up	-0.321344	0.787372	ns	0.0126259	0.991068	ns	4.88073	0.000512872	2.86333	0.0670314	-0.443489	0.865597
Marpal_utg000061g0103301		ABC transporter	Plant PDR ABC transporter associated; ABC transporter; ABC-2 type transporter; consensus disorder prediction; Region of a membrane-bound protein predicted to be outside the membrane, in the cytoplasm.; Region of a membrane-bound protein predicted to be embedded in the membrane.; Region of a membrane-bound protein predicted to be outside the membrane, in the extracellular region.; ATP-binding cass…	GO:0005524,GO:0016887,GO:0016020	IPR003593; IPR013581; IPR003439; IPR013525; IPR027417	1.58031	0.000600525	up	0.48693	0.466034	ns	1.20141	0.00449087	up	3.00591	0.00635663	3.98656	1.39591e-05	2.82225	0.00347384
Marpal_utg000128g0169801			Region of a membrane-bound protein predicted to be outside the membrane, in the extracellular region.; Region of a membrane-bound protein predicted to be outside the membrane, in the cytoplasm.; Region of a membrane-bound protein predicted to be embedded in the membrane.			1.57644	0.0100998	up	0.574503	0.523639	ns	0.987781	0.234586	ns	1.23451	0.611548	-0.33727	1	-0.72594	0.423884
Marpal_utg000019g0053771			Chlorophyll A-B binding protein; Hydrophobic region of a signal peptide.; C-terminal region of a signal peptide.; Region of a membrane-bound protein predicted to be outside the membrane, in the extracellular region.; N-terminal region of a signal peptide.; Signal peptide region		IPR022796	1.5753	0.0313727	up	0.0124342	0.994047	ns	-0.674394	0.424127	ns	-0.966526	1	0.166257	1	-0.305161	0.873836
Marpal_utg000190g0202241			Bacterial photosynthetic reaction centre signature; psbD: photosystem II D2 protein (photosystem q(a) protein); Photosystem II protein; Photosynthetic reaction centre protein; Photosynthetic reaction center proteins signature.; Region of a membrane-bound protein predicted to be outside the membrane, in the extracellular region.; Region of a membrane-bound protein predicted to be outside the membr…	GO:0009772,GO:0019684,GO:0045156,GO:0009521,GO:0009767,GO:0016020,GO:0016168,GO:0009523,GO:0015979	IPR000484; IPR005868; IPR036854; IPR000932; IPR036001	1.57378	0.127243	ns	1.08558	0.447315	ns	1.19828	0.212337	ns	-0.242542	1	0.501419	1	0.326783	0.807926
Marpal_utg000083g0136571			Multicopper oxidase; Region of a membrane-bound protein predicted to be outside the membrane, in the cytoplasm.; Region of a membrane-bound protein predicted to be embedded in the membrane.; Region of a membrane-bound protein predicted to be outside the membrane, in the extracellular region.; CuRO_1_BOD_CotA_like	GO:0005507,GO:0016491,GO:0055114	IPR008972; IPR011706; IPR001117	1.57175	5.40019e-06	up	0.732575	0.0890743	ns	1.48589	2.1499e-05	up	-0.325718	1	-0.125319	1	0.001795	1
Marpal_utg000104g0151851		Proteolysis	Xylanase inhibitor C-terminal; Xylanase inhibitor N-terminal; consensus disorder prediction; Peptidase family A1 domain profile.; Region of a membrane-bound protein predicted to be embedded in the membrane.	GO:0004190,GO:0006508	IPR021109; IPR032799; IPR032861; IPR001461; IPR033121	1.57112	9.97525e-07	up	1.65976	0.000815033	up	2.06132	1.84561e-08	up	0.489992	1	0.227005	1	0.674837	0.599653
Marpal_utg000021g0056121		Cytochrome p450	E-class P450 group I signature; P450 superfamily signature; Cytochrome P450; Cytochrome P450 cysteine heme-iron ligand signature.; Region of a membrane-bound protein predicted to be outside the membrane, in the extracellular region.; Signal peptide region; N-terminal region of a signal peptide.; Hydrophobic region of a signal peptide.; C-terminal region of a signal peptide.; Region of a membrane-…	GO:0016705,GO:0055114,GO:0005506,GO:0020037	IPR002401; IPR001128; IPR036396; IPR017972	1.56459	0.0129543	up	1.58342	0.0200815	up	1.6677	0.00949852	up	-0.804973	1	-1.84668	0.0207344	-1.72341	0.0314596
Marpal_utg000179g0198221						1.56	0.192036	ns	0.530052	0.787372	ns	0.463544	0.84092	ns	-2.87767	0.986026	1.88289	1	0.768528	0.847708
Marpal_utg000025g0060371			Eukaryotic-type carbonic anhydrase; Alpha-carbonic anhydrases signature.; N-terminal region of a signal peptide.; Hydrophobic region of a signal peptide.; Signal peptide region; C-terminal region of a signal peptide.; Region of a membrane-bound protein predicted to be outside the membrane, in the extracellular region.; Alpha-carbonic anhydrases profile.; alpha_CA_prokaryotic_like; Region of a mem…	GO:0004089,GO:0008270	IPR001148; IPR036398; IPR023561; IPR018338	1.55917	9.06424e-05	up	1.01375	0.040898	up	1.26072	0.0231215	up	0.238831	1	-0.642474	1	0.551024	0.597326
Marpal_utg000077g0126941		LRR-Kinase	Leucine Rich Repeat; Protein kinase domain; Leucine rich repeat; Leucine rich repeat N-terminal domain; Serine/Threonine protein kinases active-site signature.; Region of a membrane-bound protein predicted to be embedded in the membrane.; Region of a membrane-bound protein predicted to be outside the membrane, in the extracellular region.; Region of a membrane-bound protein predicted to be outsid…	GO:0005515,GO:0004672,GO:0006468,GO:0005524	IPR000719; IPR003591; IPR032675; IPR001611; IPR013210; IPR008271; IPR011009	1.55734	0.00586855	up	1.18579	0.0573986	ns	1.24519	0.0354187	up	0.618408	1	-0.487841	1	-1.24092	0.0859614
Marpal_utg000075g0124941			Tyrosinase copper-binding domain signature; Common central domain of tyrosinase; Polyphenol oxidase middle domain; Protein of unknown function (DUF_B2219); Tyrosinase and hemocyanins CuB-binding region signature.	GO:0008152,GO:0016491,GO:0004097,GO:0055114	IPR002227; IPR022739; IPR008922; IPR022740	1.55704	9.80094e-05	up	1.09784	0.0185851	up	1.79211	7.58551e-06	up	-0.196414	1	-0.538735	1	0.320163	0.769077
Marpal_utg000097g0147341			consensus disorder prediction			1.55538	6.40917e-05	up	-0.00458908	0.995067	ns	0.966824	0.00983801	up	0.027118	1	0.345439	1	-0.024478	1
Marpal_utg000049g0084801						1.55513	0.169814	ns	0.1385	0.912727	ns	0.323695	0.727731	ns	NA	NA	NA	NA	NA	NA
Marpal_utg000005g0011451			Region of a membrane-bound protein predicted to be embedded in the membrane.; Region of a membrane-bound protein predicted to be outside the membrane, in the cytoplasm.; Region of a membrane-bound protein predicted to be outside the membrane, in the extracellular region.			1.55273	0.0112316	up	1.29953	0.0543688	ns	1.43091	0.0229721	up	-0.230922	1	-1.06279	0.746993	-0.863068	0.452551
Marpal_utg000019g0053091			LURP-one-related		IPR038595; IPR007612; IPR025659	1.55115	2.32765e-05	up	1.13713	0.0124955	up	1.5478	0.000123555	up	0.170432	1	0.313689	1	0.353679	0.685652
Marpal_utg000008g0018101		LRR	Leucine-rich repeat signature; Leucine Rich Repeat; Leucine rich repeat; Leucine rich repeat N-terminal domain; Leucine Rich repeat; consensus disorder prediction; Region of a membrane-bound protein predicted to be embedded in the membrane.; Region of a membrane-bound protein predicted to be outside the membrane, in the cytoplasm.; Region of a membrane-bound protein predicted to be outside the me…	GO:0005515	IPR003591; IPR032675; IPR001611; IPR013210	1.5494	5.89111e-05	up	0.932191	0.0641203	ns	0.608365	0.271971	ns	0.851612	0.897121	-0.270277	1	-1.19868	0.100668
Marpal_utg000149g0179271			Chlorophyll A-B binding protein; consensus disorder prediction; Region of a membrane-bound protein predicted to be embedded in the membrane.; Region of a membrane-bound protein predicted to be outside the membrane, in the cytoplasm.; Region of a membrane-bound protein predicted to be outside the membrane, in the extracellular region.; C-terminal region of a signal peptide.; Hydrophobic region of …		IPR022796	1.54938	3.31528e-08	up	0.876994	0.0709744	ns	1.4963	1.62719e-07	up	-0.234296	1	-0.272446	1	-0.567795	0.366456
Marpal_utg000018g0050911			Seed dormancy control; consensus disorder prediction; DOG1 domain profile.	GO:0006351,GO:0043565	IPR025422	1.54869	2.00136e-06	up	0.864968	0.0489837	up	1.32117	0.000174045	up	0.028931	1	0.010291	1	0.202164	0.718464
Marpal_utg000032g0065641			Leucine-zipper of ternary complex factor MIP1; Protein of unknown function, DUF547; consensus disorder prediction		IPR025757; IPR006869	1.54861	1.94005e-07	up	2.06674	8.01285e-11	up	1.8822	6.61013e-09	up	-0.077335	1	0.061224	1	0.691384	0.370127
Marpal_utg000171g0192811						1.54855	0.0434783	up	0.448415	0.257947	ns	0.574265	0.155308	ns	-0.308713	1	0.272608	1	-0.286465	0.564334
Marpal_utg000111g0157121			Protein kinase domain; consensus disorder prediction; Serine/Threonine protein kinases active-site signature.; Protein kinase domain profile.	GO:0004672,GO:0005524,GO:0006468	IPR000719; IPR008271; IPR011009	1.5449	0.00318758	up	2.19538	9.86149e-06	up	1.46899	1.8536e-05	up	0.399264	1	0.133431	1	0.051817	0.98729
Marpal_utg000085g0138421			Plant peroxidase signature; Haem peroxidase superfamily signature; Peroxidase; Peroxidases proximal heme-ligand signature.; Peroxidases active site signature.; N-terminal region of a signal peptide.; C-terminal region of a signal peptide.; Region of a membrane-bound protein predicted to be outside the membrane, in the extracellular region.; Signal peptide region; Hydrophobic region of a signal pe…	GO:0004601,GO:0042744,GO:0055114,GO:0006979,GO:0020037	IPR000823; IPR002016; IPR019793; IPR019794; IPR033905; IPR010255	1.54294	0.00866363	up	0.717919	0.398089	ns	1.87917	0.00332285	up	0.715191	1	0.057424	1	-1.63353	0.272935
Marpal_utg000012g0031521						1.54137	0.102632	ns	0.990845	0.424937	ns	1.44815	0.14515	ns	0.295611	1	0.133959	1	-0.529098	0.669694
Marpal_utg000075g0126021			Allergen V5/Tpx-1 family signature; Venom allergen 5 signature; Cysteine-rich secretory protein family; CRISP family signature 1.; Hydrophobic region of a signal peptide.; Region of a membrane-bound protein predicted to be outside the membrane, in the extracellular region.; C-terminal region of a signal peptide.; Signal peptide region; N-terminal region of a signal peptide.; SCP_PR-1_like; Region…	GO:0005576	IPR001283; IPR002413; IPR014044; IPR035940; IPR018244; IPR034111	1.54117	0.00167065	up	1.05937	0.119663	ns	0.479757	0.468012	ns	-0.31949	1	-1.6762	0.161384	-0.93578	0.45435
Marpal_utg000112g0158101			Amidohydrolase; Region of a membrane-bound protein predicted to be embedded in the membrane.; Region of a membrane-bound protein predicted to be outside the membrane, in the cytoplasm.; Region of a membrane-bound protein predicted to be outside the membrane, in the extracellular region.	GO:0016831,GO:0016787	IPR006680; IPR032465; IPR032466	1.53906	9.61978e-05	up	0.543076	0.358016	ns	1.02465	0.0215425	up	0.071202	1	-0.437988	1	0.03681	0.998607
Marpal_utg000151g0180391		Cell wall	Expansin/Lol pI family signature; Expansin signature; Lytic transglycolase; Pollen allergen; Signal peptide region; Region of a membrane-bound protein predicted to be outside the membrane, in the extracellular region.; Hydrophobic region of a signal peptide.; N-terminal region of a signal peptide.; C-terminal region of a signal peptide.; Expansin, family-45 endoglucanase-like domain profile.; Exp…	GO:0005576,GO:0009664	IPR007118; IPR002963; IPR007112; IPR036749; IPR036908; IPR009009; IPR007117	1.53724	3.22832e-08	up	0.976639	0.0058116	up	1.25331	1.86e-05	up	0.306788	1	-0.4323	1	-0.280683	0.804782
Marpal_utg000154g0181651			Transferase family; consensus disorder prediction	GO:0016747	IPR003480; IPR023213	1.53704	5.37632e-08	up	-0.204127	0.679003	ns	0.965233	0.000579033	up	-0.260849	1	-1.31907	0.156355	-0.850743	0.36432
Marpal_utg000014g0037011		Lectin-Kinase	Protein kinase domain; Legume lectin domain; consensus disorder prediction; Protein kinases ATP-binding region signature.; Legume lectins beta-chain signature.; Serine/Threonine protein kinases active-site signature.; N-terminal region of a signal peptide.; C-terminal region of a signal peptide.; Signal peptide region; Region of a membrane-bound protein predicted to be embedded in the membrane.; …	GO:0004672,GO:0006468,GO:0005524,GO:0030246	IPR000719; IPR001220; IPR017441; IPR019825; IPR008271; IPR011009; IPR013320	1.53658	0.00101769	up	0.962052	0.0377596	up	0.805576	0.190649	ns	-0.024704	1	-0.805324	0.865032	-0.302097	0.807748
Marpal_utg000102g0150751			Tyrosinase copper-binding domain signature; Common central domain of tyrosinase; Polyphenol oxidase middle domain; Protein of unknown function (DUF_B2219); Tyrosinase and hemocyanins CuB-binding region signature.	GO:0008152,GO:0016491,GO:0004097,GO:0055114	IPR002227; IPR008922; IPR022739; IPR022740	1.53444	0.229041	ns	0.690285	0.440917	ns	0.0620622	0.95997	ns	-0.75031	1	-0.234256	1	0.128487	0.955821
Marpal_utg000079g0131131						1.53283	0.115406	ns	-0.565674	0.605805	ns	-0.209477	0.84776	ns	NA	NA	NA	NA	NA	NA
Marpal_utg000218g0202851						1.53205	0.00383061	up	0.21745	0.828225	ns	0.660369	0.295261	ns	NA	NA	NA	NA	NA	NA
Marpal_utg000150g0179661						1.52702	0.00262374	up	1.02668	0.280565	ns	0.80338	0.179494	ns	-0.034256	1	-0.437164	1	-0.65703	0.260487
Marpal_utg000058g0100271			Plant peroxidase signature; Haem peroxidase superfamily signature; Peroxidase; Peroxidases proximal heme-ligand signature.; N-terminal region of a signal peptide.; Region of a membrane-bound protein predicted to be outside the membrane, in the extracellular region.; Hydrophobic region of a signal peptide.; Signal peptide region; C-terminal region of a signal peptide.; Plant heme peroxidase family…	GO:0004601,GO:0006979,GO:0020037,GO:0055114,GO:0042744	IPR000823; IPR002016; IPR019793; IPR033905; IPR010255	1.52674	0.000215583	up	1.12232	0.0877162	ns	1.39257	0.00308831	up	0.050111	1	-0.647944	0.960413	-0.562825	0.510317
Marpal_utg000077g0129081			STAS domain; Sulfate permease family; sulP: sulfate permease; Region of a membrane-bound protein predicted to be outside the membrane, in the extracellular region.; Region of a membrane-bound protein predicted to be embedded in the membrane.; Region of a membrane-bound protein predicted to be outside the membrane, in the cytoplasm.; STAS domain profile.; STAS_SulP_like_sulfate_transporter	GO:0008272,GO:0015116,GO:0016021,GO:0008271,GO:0016020,GO:0055085,GO:0005886	IPR002645; IPR011547; IPR001902; IPR036513; IPR030314	1.52318	0.000283975	up	0.996453	0.0461824	up	1.05012	0.0149933	up	0.168924	1	-0.408491	1	0.52849	0.65036
Marpal_utg000017g0042831			Endonuclease/Exonuclease/phosphatase family; Region of a membrane-bound protein predicted to be outside the membrane, in the extracellular region.; Region of a membrane-bound protein predicted to be embedded in the membrane.; Region of a membrane-bound protein predicted to be outside the membrane, in the cytoplasm.	GO:0046856	IPR000300; IPR036691; IPR005135	1.52197	0.000323056	up	1.27039	0.00286854	up	1.70263	4.82967e-05	up	0.00704	1	0.541857	1	1.22323	0.111214
Marpal_utg000049g0084661			Major intrinsic protein family signature; Major intrinsic protein; Region of a membrane-bound protein predicted to be outside the membrane, in the extracellular region.; Region of a membrane-bound protein predicted to be embedded in the membrane.; Region of a membrane-bound protein predicted to be outside the membrane, in the cytoplasm.	GO:0015267,GO:0016020,GO:0055085	IPR000425; IPR023271; IPR034294	1.52179	0.0327185	up	1.52389	0.00584311	up	1.46175	0.039173	up	0.606012	1	0.069881	1	0.281292	0.833625
Marpal_utg000150g0179591			EF-hand domain pair; EF-hand calcium-binding domain.; Region of a membrane-bound protein predicted to be outside the membrane, in the cytoplasm.; Region of a membrane-bound protein predicted to be embedded in the membrane.; Signal peptide region; Region of a membrane-bound protein predicted to be outside the membrane, in the extracellular region.; Hydrophobic region of a signal peptide.; C-termin…	GO:0005509	IPR002048; IPR018247; IPR011992	1.52165	4.68152e-07	up	1.01645	0.00874494	up	1.07841	0.00222372	up	-0.234878	1	-0.753816	0.321977	-0.749384	0.166623
Marpal_utg000079g0131641			Plant peroxidase signature; Haem peroxidase superfamily signature; Peroxidase; Peroxidases proximal heme-ligand signature.; Peroxidases active site signature.; C-terminal region of a signal peptide.; Signal peptide region; N-terminal region of a signal peptide.; Region of a membrane-bound protein predicted to be outside the membrane, in the extracellular region.; Hydrophobic region of a signal pe…	GO:0004601,GO:0006979,GO:0020037,GO:0055114,GO:0042744	IPR000823; IPR002016; IPR019793; IPR019794; IPR033905; IPR010255	1.52155	3.86383e-10	up	0.850338	0.0288135	up	0.742883	0.00682979	up	-0.044683	1	-0.360431	1	-0.492113	0.590801
Marpal_utg000066g0108831			C-terminal region of a signal peptide.; Signal peptide region; Hydrophobic region of a signal peptide.; N-terminal region of a signal peptide.; Region of a membrane-bound protein predicted to be outside the membrane, in the extracellular region.; Region of a membrane-bound protein predicted to be embedded in the membrane.			1.52131	2.76029e-05	up	0.818909	0.103033	ns	0.99806	0.00878416	up	0.142644	1	-0.494281	1	-1.44082	0.00660741
Marpal_utg000049g0085641			Haem peroxidase superfamily signature; Plant peroxidase signature; Peroxidase; Peroxidases proximal heme-ligand signature.; C-terminal region of a signal peptide.; N-terminal region of a signal peptide.; Signal peptide region; Region of a membrane-bound protein predicted to be outside the membrane, in the extracellular region.; Hydrophobic region of a signal peptide.; Prokaryotic membrane lipopro…	GO:0004601,GO:0006979,GO:0020037,GO:0055114,GO:0042744	IPR002016; IPR000823; IPR019793; IPR033905; IPR010255	1.51941	3.33376e-06	up	0.78906	0.0785783	ns	0.571776	0.189836	ns	0.236562	1	-0.350443	1	0.14212	0.906407
Marpal_utg000040g0077511			Late embryogenesis abundant protein; consensus disorder prediction; Region of a membrane-bound protein predicted to be embedded in the membrane.; Region of a membrane-bound protein predicted to be outside the membrane, in the cytoplasm.; Region of a membrane-bound protein predicted to be outside the membrane, in the extracellular region.		IPR004864	1.51778	1.3768e-06	up	0.74872	0.0816831	ns	1.02437	0.0055053	up	0.128312	1	-0.342378	1	0.187153	0.859798
Marpal_utg000137g0173081		Transcription factor	Myb-like DNA-binding domain; C-terminal region of a signal peptide.; Region of a membrane-bound protein predicted to be outside the membrane, in the extracellular region.; Signal peptide region; Hydrophobic region of a signal peptide.; N-terminal region of a signal peptide.; Myb-type HTH DNA-binding domain profile.; SANT; Region of a membrane-bound protein predicted to be embedded in the membrane.	GO:0003677	IPR001005; IPR017930; IPR009057	1.51756	0.00649413	up	0.517057	0.534724	ns	1.65416	0.00699913	up	0.076846	1	-0.258441	1	-2.6227	0.00610475
Marpal_utg000005g0012921			Purine nucleobase transmembrane transport; consensus disorder prediction; Region of a membrane-bound protein predicted to be outside the membrane, in the cytoplasm.; Region of a membrane-bound protein predicted to be embedded in the membrane.; Region of a membrane-bound protein predicted to be outside the membrane, in the extracellular region.	GO:0005215,GO:0016021	IPR030182	1.51714	0.000124708	up	-0.446605	0.458555	ns	0.483897	0.440789	ns	-0.10509	1	0.197852	1	0.818958	0.296592
Marpal_utg000098g0147731			FANCI solenoid 2; FANCI helical domain 2; FANCI solenoid 4; FANCI helical domain 1; FANCI solenoid 1; consensus disorder prediction	GO:0005488,GO:0006281	IPR029315; IPR029312; IPR029314; IPR029310; IPR029308; IPR026171; IPR016024	1.5142	0.0519045	ns	2.27889	0.000917827	up	2.22294	0.00218861	up	0.06412	1	-0.026838	1	0.467316	0.623737
Marpal_utg000010g0021311			Region of a membrane-bound protein predicted to be outside the membrane, in the extracellular region.; Region of a membrane-bound protein predicted to be embedded in the membrane.; Region of a membrane-bound protein predicted to be outside the membrane, in the cytoplasm.			1.51361	6.2079e-05	up	1.30689	0.00145527	up	1.78006	4.01515e-06	up	0.292322	1	0.070935	1	-0.551518	0.383554
Marpal_utg000079g0130441			Haem peroxidase superfamily signature; Plant peroxidase signature; Peroxidase; Peroxidases proximal heme-ligand signature.; Plant heme peroxidase family profile.	GO:0004601,GO:0006979,GO:0020037,GO:0055114	IPR002016; IPR000823; IPR019793; IPR010255	1.51034	0.00390065	up	0.773919	0.286571	ns	0.764832	0.220265	ns	0.164039	1	-0.585561	1	-0.008254	1
Marpal_utg000079g0130791			SAM dependent carboxyl methyltransferase	GO:0008168	IPR005299; IPR029063	1.5103	0.0967825	ns	0.434142	0.825651	ns	-0.328107	0.830036	ns	-1.77256	1	-0.054288	1	1.82666	0.514897
Marpal_utg000012g0027901						1.51017	0.0987317	ns	-0.568239	0.629135	ns	-0.358171	0.696185	ns	0.933813	1	-0.24267	1	-2.60106	0.0205895
Marpal_utg000146g0177941			Auxin responsive protein	GO:0009733	IPR003676	1.50925	1.54847e-05	up	1.87596	2.52896e-07	up	1.98988	1.38626e-10	up	0.407916	1	0.072756	1	0.444639	0.649959
Marpal_utg000072g0121771		Proteolysis	Xylanase inhibitor C-terminal; Xylanase inhibitor N-terminal; Peptidase family A1 domain profile.	GO:0004190,GO:0006508	IPR032799; IPR032861; IPR021109; IPR001461; IPR033121	1.50838	0.0522917	ns	1.07497	0.201149	ns	1.07667	0.178947	ns	0.31556	1	0.044795	1	-0.099111	0.946842
Marpal_utg000018g0050271			consensus disorder prediction			1.50577	0.0150015	up	-0.819212	0.336258	ns	0.867597	0.090576	ns	-1.3302	1	2.29779	0.771833	0.5267	0.8772
Marpal_utg000116g0162261			Late embryogenesis abundant protein; consensus disorder prediction; Region of a membrane-bound protein predicted to be outside the membrane, in the cytoplasm.; Region of a membrane-bound protein predicted to be embedded in the membrane.; Region of a membrane-bound protein predicted to be outside the membrane, in the extracellular region.		IPR004864	1.49977	0.0194635	up	1.56878	0.0216813	up	1.29323	0.0566792	ns	2.91301	0.00279148	3.76937	4.94898e-06	3.20744	0.000127015
Marpal_utg000036g0072441			Purple acid Phosphatase, N-terminal domain; Iron/zinc purple acid phosphatase-like protein C; Calcineurin-like phosphoesterase; N-terminal region of a signal peptide.; Signal peptide region; Region of a membrane-bound protein predicted to be outside the membrane, in the extracellular region.; C-terminal region of a signal peptide.; Hydrophobic region of a signal peptide.; MPP_PAPs	GO:0003993,GO:0046872,GO:0016787	IPR015914; IPR025733; IPR004843; IPR029052; IPR008963	1.49812	1.02081e-09	up	0.347531	0.450319	ns	0.644331	0.0312805	up	0.451356	1	-0.125613	1	-0.032466	0.998892
Marpal_utg000035g0070601			CVNH domain; Hydrophobic region of a signal peptide.; N-terminal region of a signal peptide.; C-terminal region of a signal peptide.; Signal peptide region; Region of a membrane-bound protein predicted to be outside the membrane, in the extracellular region.		IPR011058; IPR036673	1.49793	0.00625602	up	1.67176	0.00137609	up	1.8565	0.000102401	up	0.143888	1	0.150547	1	-0.276342	0.789746
Marpal_utg000017g0044841		Transcription factor	bHLH-MYC and R2R3-MYB transcription factors N-terminal; Helix-loop-helix DNA-binding domain; consensus disorder prediction; Myc-type, basic helix-loop-helix (bHLH) domain profile.; HLH; ZIP_Gal4p-like	GO:0046983	IPR011598; IPR036638; IPR025610	1.49774	0.0212531	up	0.0507814	0.972154	ns	0.757996	0.413017	ns	0.179254	1	0.323599	1	1.55172	0.424861
Marpal_utg000013g0034141			Domain of unknown function (DUF2431)		IPR019446	1.49703	0.147031	ns	0.945972	0.394932	ns	1.78928	0.0848892	ns	0.003773	1	0.014415	1	-1.54348	0.115387
Marpal_utg000003g0006431			consensus disorder prediction			1.49469	3.80131e-08	up	0.834992	0.0278339	up	1.14341	0.000102532	up	0.178252	1	-0.40214	1	-0.609427	0.370219
Marpal_utg000020g0054931			Region of a membrane-bound protein predicted to be outside the membrane, in the extracellular region.; Region of a membrane-bound protein predicted to be embedded in the membrane.; Region of a membrane-bound protein predicted to be outside the membrane, in the cytoplasm.			1.49359	0.0546912	ns	1.54483	0.0452845	up	1.83441	0.0045613	up	0.868929	1	-0.092385	1	-0.809578	0.496335
Marpal_utg000002g0002041			3-oxo-5-alpha-steroid 4-dehydrogenase; Hydrophobic region of a signal peptide.; N-terminal region of a signal peptide.; C-terminal region of a signal peptide.; Region of a membrane-bound protein predicted to be outside the membrane, in the cytoplasm.; Region of a membrane-bound protein predicted to be embedded in the membrane.; Region of a membrane-bound protein predicted to be outside the membra…	GO:0005737,GO:0006629,GO:0016021,GO:0016627	IPR001104	1.49174	1.83372e-05	up	0.22091	0.700205	ns	0.818103	0.169252	ns	0.74005	0.912346	1.96857	6.12456e-05	2.83677	1.4637e-09
Marpal_utg000090g0142061			Oxidoreductase family, C-terminal alpha/beta domain; Oxidoreductase family, NAD-binding Rossmann fold	GO:0008152,GO:0016491,GO:0055114	IPR004104; IPR000683; IPR036291	1.49116	1.09541e-06	up	2.35788	6.90471e-11	up	1.69732	8.32082e-10	up	0.335603	1	-0.073111	1	0.230615	0.895901
Marpal_utg000004g0007141		Cell wall	Pectinesterase; C-terminal region of a signal peptide.; Region of a membrane-bound protein predicted to be outside the membrane, in the extracellular region.; N-terminal region of a signal peptide.; Signal peptide region; Hydrophobic region of a signal peptide.	GO:0005618,GO:0030599,GO:0042545	IPR000070; IPR012334; IPR011050	1.48948	2.06375e-08	up	2.34512	7.95015e-17	up	1.98029	1.91821e-10	up	0.148211	1	0.057137	1	-0.014944	1
Marpal_utg000067g0110281			Cyclin, N-terminal domain; Cyclin, C-terminal domain; consensus disorder prediction; CYCLIN	GO:0005634	IPR013763; IPR004367; IPR006671; IPR036915	1.48791	4.05287e-06	up	1.59725	0.000335921	up	2.18315	1.5767e-12	up	0.215869	1	0.089727	1	0.069793	0.982179
Marpal_utg000141g0176051			Domain of unknown function (DUF4228); consensus disorder prediction		IPR025322	1.48772	0.000741556	up	0.879742	0.10353	ns	1.17756	0.0260772	up	1.75169	0.000360494	1.15738	0.0162339	1.01758	0.0404385
Marpal_utg000148g0178951	RAM2b	Lipid	Acyltransferase; haloacid dehalogenase-like hydrolase; Region of a membrane-bound protein predicted to be embedded in the membrane.; Region of a membrane-bound protein predicted to be outside the membrane, in the cytoplasm.; Region of a membrane-bound protein predicted to be outside the membrane, in the extracellular region.; LPLAT	GO:0008152,GO:0016746	IPR002123; IPR023214; IPR036412	1.48565	6.72039e-11	up	1.8968	2.33277e-12	up	1.88388	6.01096e-12	up	0.365306	1	0.312721	1	0.274725	0.762256
Marpal_utg000090g0141871			consensus disorder prediction; Methyl-CpG-binding domain (MBD) profile.	GO:0003677,GO:0005634	IPR001739; IPR016177	1.48503	0.259539	ns	0.20497	0.929237	ns	0.609627	0.734572	ns	1.19011	0.943254	0.980149	1	0.951391	0.43641
Marpal_utg000068g0114381		Transcription factor	Helix-loop-helix DNA-binding domain; consensus disorder prediction; Myc-type, basic helix-loop-helix (bHLH) domain profile.; HLH	GO:0046983	IPR011598; IPR036638	1.48297	2.47335e-07	up	-0.218419	0.732033	ns	0.996571	0.0248947	up	-0.278967	1	0.109836	1	0.517842	0.52611
Marpal_utg000006g0013791			Glutathione S-transferase, C-terminal domain; Soluble glutathione S-transferase C-terminal domain profile.		IPR004046; IPR010987; IPR036282	1.48197	0.000119485	up	0.61566	0.35671	ns	1.11824	0.00760518	up	-0.05991	1	-0.326153	1	-0.540341	0.32042
Marpal_utg000019g0051951			Isopenicillin N synthase signature; 2OG-Fe(II) oxygenase superfamily; non-haem dioxygenase in morphine synthesis N-terminal; consensus disorder prediction; Fe(2+) 2-oxoglutarate dioxygenase domain profile.	GO:0016491,GO:0055114	IPR005123; IPR026992; IPR027443	1.48196	8.6682e-06	up	1.11404	0.00272942	up	1.43964	6.12726e-05	up	0.09323	1	-0.08682	1	-0.271131	0.849816
Marpal_utg000017g0042971			C2 domain; C2 domain profile.		IPR000008; IPR035892	1.48148	0.00221599	up	0.306136	0.714183	ns	1.21309	0.00337143	up	1.68307	0.0130557	2.42558	1.71383e-06	2.74946	3.93419e-08
Marpal_utg000018g0048361						1.48083	6.23317e-06	up	1.91715	6.04941e-08	up	1.70691	5.02601e-08	up	0.291809	1	0.318595	1	0.530438	0.388067
Marpal_utg000077g0126811		Peptidase inhibitor	Potato inhibitor I family; INHIBITOR PROTEASE PROTEINASE SERINE I DIRECT SEQUENCING PRECURSOR SIGNAL MPI	GO:0004867,GO:0009611	IPR000864; IPR036354	1.48046	0.232039	ns	3.62759	0.000307137	up	1.41875	0.0935653	ns	-0.800829	1	-1.02137	0.962619	-1.97662	0.0391694
Marpal_utg000052g0092851			Plant peroxidase signature; Haem peroxidase superfamily signature; Peroxidase; Peroxidases active site signature.; Peroxidases proximal heme-ligand signature.; N-terminal region of a signal peptide.; Hydrophobic region of a signal peptide.; Signal peptide region; Region of a membrane-bound protein predicted to be outside the membrane, in the extracellular region.; C-terminal region of a signal pe…	GO:0004601,GO:0006979,GO:0020037,GO:0055114,GO:0042744	IPR000823; IPR002016; IPR019794; IPR019793; IPR033905; IPR010255	1.48011	0.00128487	up	0.593375	0.45047	ns	0.845273	0.0877642	ns	0.458618	1	-0.343662	1	-0.140151	0.941673
Marpal_utg000020g0054801			Chitinase class I; chitinase_glyco_hydro_19	GO:0004568,GO:0006032,GO:0016998	IPR000726; IPR023346	1.47949	4.39504e-05	up	1.45878	0.00653502	up	1.1216	0.0376188	up	0.333823	1	-0.804376	1	-0.467094	0.721935
Marpal_utg000044g0081481			GDSL-like Lipase/Acylhydrolase; C-terminal region of a signal peptide.; Region of a membrane-bound protein predicted to be outside the membrane, in the extracellular region.; Signal peptide region; N-terminal region of a signal peptide.; Hydrophobic region of a signal peptide.; Prokaryotic membrane lipoprotein lipid attachment site profile.; SGNH_plant_lipase_like; Region of a membrane-bound prot…	GO:0016788	IPR001087; IPR036514; IPR035669	1.47634	0.000133198	up	2.22076	5.53621e-08	up	1.92521	1.20122e-06	up	0.252076	1	0.052525	1	0.609602	0.640991
Marpal_utg000035g0070831			N-terminal region of a signal peptide.; Region of a membrane-bound protein predicted to be outside the membrane, in the extracellular region.; Hydrophobic region of a signal peptide.; Signal peptide region; C-terminal region of a signal peptide.			1.47509	0.0344885	up	1.15918	0.0861927	ns	0.441859	0.630562	ns	-0.095774	1	-0.067233	1	-0.168413	0.889336
Marpal_utg000068g0112771		LRR	Leucine-rich repeat signature; Leucine Rich Repeat; Leucine rich repeat N-terminal domain; Leucine rich repeat; Region of a membrane-bound protein predicted to be outside the membrane, in the cytoplasm.; Region of a membrane-bound protein predicted to be embedded in the membrane.; Hydrophobic region of a signal peptide.; C-terminal region of a signal peptide.; Region of a membrane-bound protein p…	GO:0005515	IPR003591; IPR032675; IPR001611; IPR013210	1.47465	0.0192642	up	1.07658	0.108787	ns	1.3593	0.0389787	up	0.124725	1	0.365753	1	1.02183	0.418834
Marpal_utg000113g0159011			consensus disorder prediction			1.4722	0.00223497	up	1.13887	0.0821699	ns	0.958897	0.0573873	ns	0.1398	1	-0.426351	1	-2.01436	0.00463049
Marpal_utg000180g0198771			Ribulose bisphosphate carboxylase large chain, catalytic domain; Ribulose bisphosphate carboxylase large chain, N-terminal domain; RuBisCO-like proteins; RuBisCO; Ribulose bisphosphate carboxylase large chain active site.	GO:0015977,GO:0016984,GO:0000287	IPR036422; IPR000685; IPR036376; IPR017443; IPR033966; IPR020878	1.4719	0.0901457	ns	0.235988	0.865468	ns	0.840609	0.365843	ns	-0.273831	1	0.06909	1	-0.744379	0.614136
Marpal_utg000185g0201791						1.46894	0.084673	ns	-0.638134	0.762856	ns	-0.879766	0.563838	ns	NA	NA	NA	NA	NA	NA
Marpal_utg000008g0016111			UDP-glucoronosyl and UDP-glucosyl transferase	GO:0008152,GO:0016758	IPR002213	1.46794	1.32432e-09	up	1.09329	0.000158396	up	1.77154	1.29112e-11	up	-0.497926	1	0.328078	1	0.403965	0.651257
Marpal_utg000018g0049251						1.46764	0.108262	ns	-0.325194	0.843916	ns	1.46357	0.0508658	ns	-0.040722	1	1.20592	0.228926	0.810251	0.346268
Marpal_utg000012g0029401			consensus disorder prediction			1.46078	0.00809737	up	-0.860243	0.423325	ns	0.95602	0.150956	ns	0.151601	1	1.37404	0.613376	1.15285	0.383942
Marpal_utg000075g0126011		Germin	Germin signature; Cupin; Region of a membrane-bound protein predicted to be outside the membrane, in the extracellular region.; C-terminal region of a signal peptide.; Signal peptide region; Hydrophobic region of a signal peptide.; N-terminal region of a signal peptide.; Region of a membrane-bound protein predicted to be embedded in the membrane.	GO:0030145,GO:0045735	IPR001929; IPR006045; IPR014710; IPR011051	1.4566	0.259144	ns	1.80059	0.309146	ns	0.231686	0.882794	ns	0.501353	1	-3.8973	0.0602274	0.645275	0.846766
Marpal_utg000021g0056501		Cell wall	Pectinesterase	GO:0005618,GO:0030599,GO:0042545	IPR000070; IPR012334; IPR011050	1.45639	0.32081	ns	0.487854	0.822113	ns	2.23107	0.0476865	up	-0.497089	1	-0.908943	1	-0.34668	0.89719
Marpal_utg000050g0087981			Oxysterol-binding protein; Oxysterol-binding protein family signature.		IPR000648; IPR018494; IPR037239	1.4563	2.33258e-05	up	0.0934897	0.92015	ns	1.3482	5.11685e-09	up	-0.038931	1	-0.181023	1	0.119679	0.93566
Marpal_utg000024g0059491			CRAL/TRIO domain; CRAL/TRIO, N-terminal domain; consensus disorder prediction; GOLD domain profile.; CRAL-TRIO lipid binding domain profile.; SEC14		IPR001251; IPR011074; IPR036865; IPR009038; IPR036273	1.45596	0.0921088	ns	0.833985	0.431353	ns	1.19835	0.188748	ns	-0.042423	1	-0.569569	1	0.086217	0.95404
Marpal_utg000185g0201351						1.45523	0.0430829	up	0.923252	0.368928	ns	0.934749	0.266839	ns	NA	NA	NA	NA	NA	NA
Marpal_utg000017g0045151			E-class P450 group I signature; Cytochrome P450; Cytochrome P450 cysteine heme-iron ligand signature.	GO:0005506,GO:0016705,GO:0020037,GO:0055114	IPR002401; IPR036396; IPR001128; IPR017972	1.45413	0.00110007	up	0.326694	0.650133	ns	1.27782	0.00928219	up	-0.065311	1	-0.319814	1	-0.198357	0.832045
Marpal_utg000102g0150901		LRR	Leucine rich repeat N-terminal domain; Leucine rich repeat; C-terminal region of a signal peptide.; Signal peptide region; Region of a membrane-bound protein predicted to be outside the membrane, in the extracellular region.; N-terminal region of a signal peptide.; Hydrophobic region of a signal peptide.	GO:0005515	IPR003591; IPR032675; IPR013210; IPR001611	1.45376	0.0154554	up	1.18798	0.0458969	up	1.46356	0.0131005	up	0.113555	1	-0.219432	1	-1.02928	0.263423
Marpal_utg000069g0117321		LRR	Leucine rich repeat N-terminal domain; Leucine rich repeat; Signal peptide region; Region of a membrane-bound protein predicted to be outside the membrane, in the extracellular region.; N-terminal region of a signal peptide.; Hydrophobic region of a signal peptide.; C-terminal region of a signal peptide.; Leucine-rich repeat profile.	GO:0005515	IPR013210; IPR032675; IPR001611	1.45336	0.000459856	up	0.763554	0.156099	ns	0.957362	0.062187	ns	0.071085	1	-0.143056	1	0.222293	0.876972
Marpal_utg000134g0172421			Lipase (class 3); Region of a membrane-bound protein predicted to be outside the membrane, in the extracellular region.; Region of a membrane-bound protein predicted to be outside the membrane, in the cytoplasm.; Region of a membrane-bound protein predicted to be embedded in the membrane.	GO:0006629	IPR029058; IPR002921	1.44957	0.106796	ns	0.97831	0.495719	ns	-0.77889	0.490463	ns	0.099867	1	-0.807918	1	-0.654482	0.778644
Marpal_utg000002g0000761			Dirigent-like protein; Region of a membrane-bound protein predicted to be outside the membrane, in the extracellular region.; Hydrophobic region of a signal peptide.; Signal peptide region; C-terminal region of a signal peptide.; N-terminal region of a signal peptide.		IPR004265	1.44931	1.00304e-11	up	0.641896	0.0205441	up	0.469573	0.0489287	up	0.155962	1	-0.318164	1	-0.03057	1
Marpal_utg000024g0059411		P transporter	Phosphate transporter family; Region of a membrane-bound protein predicted to be embedded in the membrane.; Region of a membrane-bound protein predicted to be outside the membrane, in the extracellular region.; Region of a membrane-bound protein predicted to be outside the membrane, in the cytoplasm.	GO:0005315,GO:0006817,GO:0016020	IPR001204	1.44801	0.000121175	up	1.16323	0.006374	up	0.965625	0.0703118	ns	-0.373024	1	-0.280335	1	-1.52374	0.215461
Marpal_utg000113g0158711			Cytochrome c-type biogenesis protein CcmB signature; CcmB protein; Region of a membrane-bound protein predicted to be outside the membrane, in the extracellular region.; Region of a membrane-bound protein predicted to be outside the membrane, in the cytoplasm.; Region of a membrane-bound protein predicted to be embedded in the membrane.	GO:0015232,GO:0015886,GO:0016020,GO:0017004	IPR003544	1.44466	0.0524937	ns	0.308886	0.731489	ns	0.900698	0.181336	ns	-0.503132	1	-0.383335	1	-0.87568	0.092664
Marpal_utg000054g0094631						1.44414	0.0366957	up	1.89833	0.00185222	up	1.2486	0.0599316	ns	0.34193	1	0.49606	1	0.039227	0.994607
Marpal_utg000061g0103591			consensus disorder prediction			1.44406	3.86482e-08	up	1.52295	1.0347e-07	up	1.81891	6.67946e-14	up	0.152272	1	-0.090608	1	-0.187449	0.849629
Marpal_utg000019g0053191			POT family; PTR2 family proton/oligopeptide symporters signature 1.; Region of a membrane-bound protein predicted to be outside the membrane, in the extracellular region.; Region of a membrane-bound protein predicted to be outside the membrane, in the cytoplasm.; Region of a membrane-bound protein predicted to be embedded in the membrane.; MFS	GO:0016020,GO:0022857,GO:0055085,GO:0005215,GO:0006857	IPR000109; IPR018456; IPR020846; IPR036259	1.44388	0.00677128	up	0.672759	0.307915	ns	0.98664	0.0935786	ns	-0.174262	1	-0.165298	1	0.124868	0.845904
Marpal_utg000024g0059541						1.44353	0.000401512	up	0.535726	0.432065	ns	0.446252	0.41202	ns	-0.37208	1	-0.474938	1	-0.829188	0.196059
Marpal_utg000099g0148811			consensus disorder prediction			1.44348	0.00583925	up	1.49932	0.105446	ns	1.16139	0.0483835	up	0.074113	1	-0.434491	1	0.260234	0.885319
Marpal_utg000040g0076911						1.44246	0.0780466	ns	1.75987	0.0462858	up	1.61125	0.0134531	up	-0.279859	1	0.489911	1	0.710956	0.637231
Marpal_utg000041g0078811						1.44242	0.0663557	ns	1.42291	0.135395	ns	2.09706	0.00375787	up	-0.056189	1	-0.008321	1	-0.034435	1
Marpal_utg000011g0026151			consensus disorder prediction			1.44203	0.0133438	up	0.786905	0.284303	ns	0.927278	0.16832	ns	0.810617	1	1.03744	0.584742	1.59763	0.0359381
Marpal_utg000140g0174701				GO:0005506,GO:0016705,GO:0020037,GO:0055114	IPR036396	1.4419	0.0853822	ns	1.27436	0.160714	ns	1.4227	0.0572081	ns	0.468546	1	0.168177	1	0.093473	0.974554
Marpal_utg000064g0106531		Cytochrome p450	P450 superfamily signature; E-class P450 group I signature; Cytochrome P450; Cytochrome P450 cysteine heme-iron ligand signature.; Region of a membrane-bound protein predicted to be outside the membrane, in the cytoplasm.; Region of a membrane-bound protein predicted to be embedded in the membrane.; Region of a membrane-bound protein predicted to be outside the membrane, in the extracellular regi…	GO:0005506,GO:0016705,GO:0020037,GO:0055114	IPR001128; IPR002401; IPR036396; IPR017972	1.44011	3.93159e-11	up	0.569389	0.113598	ns	1.06723	0.000104493	up	-0.119058	1	-0.16717	1	-0.840127	0.0974511
Marpal_utg000168g0187761						1.43879	0.00583925	up	0.625079	0.371902	ns	0.770156	0.228208	ns	NA	NA	NA	NA	NA	NA
Marpal_utg000063g0105861			ChaC-like protein; GGCT_like	GO:0003839,GO:0006751	IPR006840; IPR013024; IPR036568	1.43819	5.45267e-08	up	2.00033	4.09051e-08	up	1.80541	1.46727e-08	up	0.235281	1	0.075404	1	0.369417	0.62766
Marpal_utg000054g0094671			Ion channel regulatory protein UNC-93; Region of a membrane-bound protein predicted to be embedded in the membrane.; Region of a membrane-bound protein predicted to be outside the membrane, in the cytoplasm.; Region of a membrane-bound protein predicted to be outside the membrane, in the extracellular region.; MFS		IPR010291; IPR020846; IPR036259	1.437	0.0419985	up	0.563237	0.577445	ns	0.899304	0.279189	ns	1.68495	0.0114437	2.75221	2.61799e-08	2.09934	3.47903e-05
Marpal_utg000032g0066121			Plant peroxidase signature; Haem peroxidase superfamily signature; Peroxidase; Peroxidases proximal heme-ligand signature.; Region of a membrane-bound protein predicted to be outside the membrane, in the extracellular region.; C-terminal region of a signal peptide.; Signal peptide region; Hydrophobic region of a signal peptide.; N-terminal region of a signal peptide.; Plant heme peroxidase family…	GO:0004601,GO:0042744,GO:0006979,GO:0020037,GO:0055114	IPR000823; IPR002016; IPR019793; IPR033905; IPR010255	1.43359	0.0072481	up	1.27636	0.0600644	ns	0.661472	0.317736	ns	0.327911	1	-1.0043	0.34355	-0.09361	0.95578
Marpal_utg000074g0123251			Region of a membrane-bound protein predicted to be embedded in the membrane.; Region of a membrane-bound protein predicted to be outside the membrane, in the cytoplasm.; Region of a membrane-bound protein predicted to be outside the membrane, in the extracellular region.			1.43304	1.13858e-09	up	0.581131	0.18595	ns	0.807651	0.00103843	up	0.243561	1	-0.25034	1	-0.206991	0.817424
Marpal_utg000169g0189191			Respiratory-chain NADH dehydrogenase, 30 Kd subunit; Respiratory chain NADH dehydrogenase 30 Kd subunit signature.; OXIDOREDUCTASE SUBUNIT NADH DEHYDROGENASE CHAIN C NAD DEHYDROGENASE UBIQUINONE F420H2; NAD(P)H-quinone oxidoreductase subunit J, chloroplastic [ndhJ].	GO:0008137,GO:0055114,GO:0016651	IPR001268; IPR037232; IPR020396; IPR010218	1.43287	3.05523e-06	up	1.13659	0.000386139	up	0.838542	0.00708919	up	0.109895	1	0.581965	0.881567	-0.473982	0.506881
Marpal_utg000069g0117501			N-terminal region of a signal peptide.; Hydrophobic region of a signal peptide.; Signal peptide region; Region of a membrane-bound protein predicted to be outside the membrane, in the extracellular region.; C-terminal region of a signal peptide.; Region of a membrane-bound protein predicted to be embedded in the membrane.			1.43002	5.60291e-08	up	0.115321	0.776326	ns	0.910541	0.000276086	up	-0.28399	1	-0.131575	1	-1.28585	0.0960271
Marpal_utg000008g0016371			Cathepsin propeptide inhibitor domain (I29); Signal peptide region; N-terminal region of a signal peptide.; Hydrophobic region of a signal peptide.; C-terminal region of a signal peptide.; Region of a membrane-bound protein predicted to be outside the membrane, in the extracellular region.; Region of a membrane-bound protein predicted to be embedded in the membrane.	GO:0008234	IPR013201; IPR013128; IPR038765	1.4277	0.000562219	up	0.651781	0.194814	ns	0.175205	0.795891	ns	-0.084831	1	0.036799	1	-0.331231	0.767599
Marpal_utg000017g0043081			NAD dependent epimerase/dehydratase family; FR_SDR_e	GO:0003824,GO:0050662	IPR001509; IPR036291	1.42743	0.000548859	up	0.521119	0.414122	ns	0.189541	0.781575	ns	0.121725	1	-0.330149	1	0.052938	0.978384
Marpal_utg000128g0170311			consensus disorder prediction; N-terminal region of a signal peptide.; C-terminal region of a signal peptide.; Region of a membrane-bound protein predicted to be outside the membrane, in the extracellular region.; Hydrophobic region of a signal peptide.; Signal peptide region			1.42699	0.000400116	up	-0.258409	0.699654	ns	0.545084	0.164639	ns	-0.267152	1	-0.06349	1	-0.137241	0.845054
Marpal_utg000004g0007161						1.42671	0.0457631	up	0.810159	0.471901	ns	0.957409	0.201283	ns	0.568392	1	0.304127	1	-0.00639	1
Marpal_utg000170g0191401			NADH ubiquinone oxidoreductase, 20 Kd subunit; Respiratory-chain NADH dehydrogenase 20 Kd subunit signature.	GO:0051536,GO:0055114,GO:0008137,GO:0048038,GO:0051539	IPR006137; IPR006138	1.42569	3.85885e-06	up	1.31744	0.000426791	up	1.20626	7.31651e-05	up	0.38845	1	0.822562	1	0.149469	0.96659
Marpal_utg000129g0170511			Phenolic acid decarboxylase (PAD); DECARBOXYLASE ACID PHENOLIC P-COUMARIC LYASE 4.1.1.- PAD PADC FERULATE PROBABLE; PAD	GO:0016831	IPR012674; IPR008729	1.42418	0.225458	ns	0.667891	0.435405	ns	0.170909	0.873768	ns	-0.022923	1	0.627032	1	1.89222	0.179138
Marpal_utg000032g0066101			consensus disorder prediction			1.42415	0.00923596	up	0.936731	0.143393	ns	1.36614	0.011498	up	0.063935	1	-0.169751	1	-0.365439	0.589705
Marpal_utg000170g0190051			ATP synthase, Delta/Epsilon chain, long alpha-helix domain; ATP synthase, Delta/Epsilon chain, beta-sandwich domain; ATP_synt_epsi: ATP synthase F1, epsilon subunit; ATP SYNTHASE ION EPSILON SUBUNIT HYDROLASE CF1 SYNTHESIS CHAIN HYDROGEN; ATP synthase epsilon chain [atpC].; F1-ATPase_delta	GO:0015986,GO:0045261,GO:0046933	IPR036771; IPR020547; IPR020546; IPR001469	1.41905	0.0255431	up	0.650162	0.596767	ns	0.949132	0.143125	ns	-0.434497	1	0.332521	1	-0.065722	1
Marpal_utg000103g0151441			consensus disorder prediction; Region of a membrane-bound protein predicted to be outside the membrane, in the extracellular region.; Region of a membrane-bound protein predicted to be embedded in the membrane.; Region of a membrane-bound protein predicted to be outside the membrane, in the cytoplasm.			1.41527	0.00104874	up	1.67374	0.00111482	up	1.12637	0.0348418	up	0.565906	1	0.1302	1	0.13696	0.906982
Marpal_utg000180g0199741			Ribulose bisphosphate carboxylase large chain, N-terminal domain; Ribulose bisphosphate carboxylase large chain, catalytic domain; RuBisCO; RuBisCO-like proteins; Ribulose bisphosphate carboxylase large chain active site.; Ribulose bisphosphate carboxylase large chain [rbcL].; RuBisCO_large_I	GO:0000287,GO:0015977,GO:0016984	IPR036422; IPR036376; IPR017443; IPR000685; IPR033966; IPR020878; IPR020888	1.4123	0.447055	ns	-0.532194	0.883317	ns	0.197488	0.959211	ns	0.289686	1	0.639678	1	-0.688464	0.553516
Marpal_utg000057g0098481			Plastocyanin-like domain; consensus disorder prediction; Type-1 copper (blue) proteins signature.; Region of a membrane-bound protein predicted to be outside the membrane, in the extracellular region.; Region of a membrane-bound protein predicted to be embedded in the membrane.; Region of a membrane-bound protein predicted to be outside the membrane, in the cytoplasm.; COPPER METAL-BINDING BLUE E…	GO:0009055	IPR003245; IPR008972; IPR028871	1.41073	0.00677128	up	1.73521	0.00104481	up	1.71234	0.00100849	up	0.346983	1	-0.05075	1	-0.095135	0.910891
Marpal_utg000090g0142131			BTB/POZ domain; BTB And C-terminal Kelch; BTB domain profile.	GO:0005515	IPR011705; IPR000210; IPR011333	1.41069	0.0179973	up	0.702869	0.371411	ns	1.0116	0.133024	ns	1.32535	0.161268	1.65792	0.00400978	2.66119	1.90918e-07
Marpal_utg000017g0043261		Cytochrome p450	E-class P450 group I signature; P450 superfamily signature; Cytochrome P450; Cytochrome P450 cysteine heme-iron ligand signature.; Region of a membrane-bound protein predicted to be outside the membrane, in the extracellular region.; Region of a membrane-bound protein predicted to be embedded in the membrane.; Region of a membrane-bound protein predicted to be outside the membrane, in the cytopla…	GO:0005506,GO:0016705,GO:0020037,GO:0055114	IPR002401; IPR001128; IPR036396; IPR017972	1.41019	0.0125581	up	0.458887	0.562309	ns	0.18026	0.824757	ns	5.34486	7.40185e-06	5.37445	1.31868e-06	3.4372	0.00251409
Marpal_utg000091g0143961			Protein kinase domain; consensus disorder prediction; Serine/Threonine protein kinases active-site signature.; Protein kinase domain profile.	GO:0004672,GO:0005524,GO:0006468	IPR000719; IPR008271; IPR011009	1.40868	0.000723524	up	1.79011	2.71804e-05	up	2.01359	2.13564e-05	up	-0.126624	1	0.779043	1	1.03944	0.412831
Marpal_utg000015g0038891			consensus disorder prediction			1.40702	0.0383978	up	0.832924	0.321545	ns	1.19174	0.0363155	up	0.107746	1	-0.159764	1	-0.34268	0.639235
Marpal_utg000074g0124221						1.40491	0.00373025	up	1.33975	0.0145178	up	1.07071	0.0282353	up	0.332523	1	-0.032888	1	0.356359	0.72124
Marpal_utg000061g0103801			GDSL-like Lipase/Acylhydrolase; Signal peptide region; C-terminal region of a signal peptide.; Hydrophobic region of a signal peptide.; Region of a membrane-bound protein predicted to be outside the membrane, in the extracellular region.; N-terminal region of a signal peptide.; SGNH_plant_lipase_like; Region of a membrane-bound protein predicted to be embedded in the membrane.	GO:0016788	IPR001087; IPR036514; IPR035669	1.40242	2.82945e-07	up	0.975582	0.0036974	up	1.34488	1.05958e-06	up	0.266448	1	-0.003956	1	0.434981	0.779189
Marpal_utg000043g0080471						1.40237	0.0284941	up	-0.409882	0.766295	ns	1.62834	0.00315095	up	-0.293236	1	1.09871	0.759891	0.710938	0.566348
Marpal_utg000004g0008431		LRR	Leucine-rich repeat signature; Leucine Rich Repeat; Leucine rich repeat; Leucine rich repeat N-terminal domain; Hydrophobic region of a signal peptide.; C-terminal region of a signal peptide.; Region of a membrane-bound protein predicted to be outside the membrane, in the extracellular region.; Signal peptide region; N-terminal region of a signal peptide.; Leucine-rich repeat profile.	GO:0005515	IPR003591; IPR032675; IPR001611; IPR013210	1.40083	0.0288473	up	0.546507	0.571617	ns	0.931317	0.180645	ns	0.239032	1	-0.06578	1	0.830538	0.0421699
Marpal_utg000010g0022531			Haem peroxidase superfamily signature; Plant peroxidase signature; Peroxidase; Peroxidases proximal heme-ligand signature.; Region of a membrane-bound protein predicted to be embedded in the membrane.; Region of a membrane-bound protein predicted to be outside the membrane, in the cytoplasm.; Region of a membrane-bound protein predicted to be outside the membrane, in the extracellular region.; Pl…	GO:0004601,GO:0006979,GO:0020037,GO:0055114,GO:0042744	IPR002016; IPR000823; IPR019793; IPR033905; IPR010255	1.3997	1.00038e-05	up	0.673851	0.301121	ns	0.890797	0.00875373	up	-0.038881	1	-0.612886	0.981311	-0.331309	0.725814
Marpal_utg000021g0055281			consensus disorder prediction			1.39687	0.000329497	up	0.0128585	0.987529	ns	1.2006	0.000380892	up	0.772055	1	0.40137	1	-0.953323	0.334506
Marpal_utg000104g0152021			Plant peroxidase signature; Haem peroxidase superfamily signature; Peroxidase; Peroxidases proximal heme-ligand signature.; C-terminal region of a signal peptide.; Region of a membrane-bound protein predicted to be outside the membrane, in the extracellular region.; N-terminal region of a signal peptide.; Signal peptide region; Hydrophobic region of a signal peptide.; Plant heme peroxidase family…	GO:0004601,GO:0006979,GO:0020037,GO:0055114,GO:0042744	IPR000823; IPR002016; IPR019793; IPR033905; IPR010255	1.39589	0.125112	ns	0.673329	0.618311	ns	0.783636	0.496959	ns	0.686951	0.943254	-0.682065	0.746993	-0.056694	0.97741
Marpal_utg000041g0079081			PAS domain; consensus disorder prediction; PAS repeat profile.		IPR000014	1.39486	0.000247984	up	0.971625	0.0198391	up	1.88683	1.32088e-08	up	-0.2833	1	0.278489	1	0.728847	0.582516
Marpal_utg000099g0148691		Terpene synthesis			IPR008949	1.39451	0.00702105	up	-0.507417	0.505605	ns	0.0516469	0.97637	ns	0.17918	1	0.485093	1	0.111397	0.971168
Marpal_utg000056g0097301			Tryptophan synthase alpha chain; trpA: tryptophan synthase, alpha subunit; Tryptophan synthase alpha chain signature.; Tryptophan synthase alpha chain [trpA].; Tryptophan_synthase_alpha	GO:0004834,GO:0006568,GO:0003824,GO:0008152	IPR013785; IPR002028; IPR018204; IPR011060	1.39387	2.04448e-06	up	0.907765	0.00096765	up	1.00649	0.00010083	up	-0.47075	1	-0.175651	1	-0.136213	0.898485
Marpal_utg000168g0186801						1.3932	0.0342091	up	-0.214146	0.910801	ns	1.103	0.281674	ns	NA	NA	NA	NA	NA	NA
Marpal_utg000116g0162091			Helicase conserved C-terminal domain; DEAD/DEAH box helicase; DEAD-box subfamily ATP-dependent helicases signature.; Superfamilies 1 and 2 helicase ATP-binding type-1 domain profile.; Superfamilies 1 and 2 helicase C-terminal domain profile.; WW/rsp5/WWP domain profile.; DEAD-box RNA helicase Q motif profile.; WW; HELICc; DEADc	GO:0005515,GO:0003676,GO:0005524	IPR001650; IPR014001; IPR011545; IPR000629; IPR001202; IPR014014; IPR036020; IPR027417	1.39082	0.104711	ns	0.366575	0.851345	ns	1.16688	0.189731	ns	0.383031	1	-0.441096	1	-0.949962	0.277751
Marpal_utg000106g0153321			consensus disorder prediction			1.3905	0.282523	ns	1.8107	0.1281	ns	1.52661	0.131926	ns	0.260143	1	-0.051153	1	0.124865	0.909339
Marpal_utg000070g0118621			PLAT/LH2 domain; N-terminal region of a signal peptide.; C-terminal region of a signal peptide.; Signal peptide region; Hydrophobic region of a signal peptide.; Region of a membrane-bound protein predicted to be outside the membrane, in the extracellular region.; PLAT domain profile.; Region of a membrane-bound protein predicted to be embedded in the membrane.	GO:0005515	IPR001024; IPR036392	1.39025	0.0212374	up	-0.294425	0.758477	ns	0.0817694	0.923105	ns	5.5649	2.6252e-09	5.34023	6.98602e-10	4.06957	1.48574e-06
Marpal_utg000093g0144791						1.38291	0.00344998	up	0.351477	0.737818	ns	0.723581	0.198719	ns	0.203716	1	-0.035696	1	-0.17347	0.814128
Marpal_utg000127g0169711			consensus disorder prediction; Region of a membrane-bound protein predicted to be embedded in the membrane.; Region of a membrane-bound protein predicted to be outside the membrane, in the extracellular region.; Region of a membrane-bound protein predicted to be outside the membrane, in the cytoplasm.			1.38232	0.00564986	up	0.141989	0.911986	ns	0.620218	0.48521	ns	1.77081	0.00584075	2.05947	3.58512e-05	1.45808	0.00856294
Marpal_utg000039g0074631			Amidohydrolase; Signal peptide region; C-terminal region of a signal peptide.; Hydrophobic region of a signal peptide.; Region of a membrane-bound protein predicted to be outside the membrane, in the extracellular region.; N-terminal region of a signal peptide.; Region of a membrane-bound protein predicted to be embedded in the membrane.	GO:0016831,GO:0016787	IPR006680; IPR032465; IPR032466	1.38181	4.14879e-05	up	0.930099	0.0280202	up	1.29633	9.89372e-05	up	-0.217603	1	-0.316056	1	0.00317	1
Marpal_utg000019g0053531		Cell wall	Glycosyl hydrolases family 16; Xyloglucan endo-transglycosylase (XET) C-terminus; Glycosyl hydrolases family 16 active sites.; C-terminal region of a signal peptide.; Hydrophobic region of a signal peptide.; Signal peptide region; N-terminal region of a signal peptide.; Region of a membrane-bound protein predicted to be outside the membrane, in the extracellular region.; Glycosyl hydrolases famil…	GO:0004553,GO:0005975,GO:0005618,GO:0006073,GO:0016762,GO:0048046,GO:0010411,GO:0042546	IPR000757; IPR010713; IPR016455; IPR008263; IPR013320	1.38164	6.20232e-05	up	1.24219	0.0055805	up	1.08097	0.00252886	up	0.19938	1	-0.908128	1	-0.747844	0.570707
Marpal_utg000036g0071671		LRR-Kinase	Leucine-rich repeat signature; Leucine Rich Repeat; Protein kinase domain; Leucine rich repeat; Leucine rich repeat N-terminal domain; Serine/Threonine protein kinases active-site signature.; Region of a membrane-bound protein predicted to be embedded in the membrane.; Region of a membrane-bound protein predicted to be outside the membrane, in the extracellular region.; Hydrophobic region of a si…	GO:0004672,GO:0005524,GO:0006468,GO:0005515	IPR000719; IPR003591; IPR032675; IPR001611; IPR013210; IPR008271; IPR011009	1.38117	0.000471476	up	1.59885	0.000258959	up	1.66748	1.09541e-05	up	0.101324	1	0.173295	1	0.550908	0.312144
Marpal_utg000158g0183091		Proteolysis	Pepsin (A1) aspartic protease family signature; Xylanase inhibitor N-terminal; Xylanase inhibitor C-terminal; consensus disorder prediction; Eukaryotic and viral aspartyl proteases active site.; Region of a membrane-bound protein predicted to be outside the membrane, in the extracellular region.; Region of a membrane-bound protein predicted to be outside the membrane, in the cytoplasm.; Region of…	GO:0004190,GO:0006508	IPR001461; IPR021109; IPR032861; IPR032799; IPR001969; IPR033121	1.38085	1.74266e-06	up	0.42937	0.321839	ns	0.556399	0.21169	ns	0.273286	1	-0.109271	1	0.437749	0.688422
Marpal_utg000013g0034521			consensus disorder prediction			1.37905	0.00131113	up	1.77358	4.27429e-05	up	1.50355	0.00113378	up	0.059405	1	0.220891	1	0.478154	0.594531
Marpal_utg000010g0025401			consensus disorder prediction			1.37822	0.0903062	ns	0.169472	0.901583	ns	1.06215	0.22501	ns	-0.032282	1	-0.065026	1	-1.49069	0.245231
Marpal_utg000090g0140961			Dirigent-like protein		IPR004265	1.37698	0.102761	ns	0.59835	0.583413	ns	1.12058	0.298103	ns	0.558028	1	0.166671	1	-3.82174	0.000132265
Marpal_utg000136g0172981			consensus disorder prediction			1.37645	0.0156567	up	1.45394	0.008996	up	1.57689	0.00330013	up	1.29743	0.0502423	1.85145	1.96082e-05	2.14693	3.30679e-07
Marpal_utg000150g0179981						1.37541	0.00183426	up	0.483754	0.357278	ns	0.493948	0.132096	ns	NA	NA	NA	NA	NA	NA
Marpal_utg000098g0148121			Chlorophyll A-B binding protein	GO:0009765,GO:0016020	IPR023329; IPR022796; IPR001344	1.37478	6.39017e-08	up	1.16605	2.93797e-05	up	1.36351	3.90303e-08	up	-0.268872	1	0.205602	1	-0.439935	0.437968
Marpal_utg000079g0131841			Fasciclin domain; Signal peptide region; Hydrophobic region of a signal peptide.; N-terminal region of a signal peptide.; Region of a membrane-bound protein predicted to be outside the membrane, in the extracellular region.; C-terminal region of a signal peptide.; FAS1/BIgH3 domain profile.; Prokaryotic membrane lipoprotein lipid attachment site profile.; Region of a membrane-bound protein predic…		IPR000782; IPR036378; IPR033254	1.37428	0.0311836	up	0.940046	0.193281	ns	1.16822	0.0826769	ns	0.108492	1	-0.248256	1	0.061014	0.992662
Marpal_utg000079g0132021			pln_FAD_oxido: plant-specific FAD-dependent oxidoreductase; D-arabinono-1,4-lactone oxidase; FAD binding domain; Region of a membrane-bound protein predicted to be outside the membrane, in the cytoplasm.; Region of a membrane-bound protein predicted to be embedded in the membrane.; Region of a membrane-bound protein predicted to be outside the membrane, in the extracellular region.; PCMH-type FAD…	GO:0016614,GO:0050660,GO:0055114,GO:0003885,GO:0016020,GO:0016491	IPR010030; IPR007173; IPR006094; IPR016166; IPR036318	1.37304	0.000130159	up	0.36177	0.523203	ns	0.700674	0.096669	ns	0.123228	1	-0.4584	1	0.392393	0.703237
Marpal_utg000102g0150741			Common central domain of tyrosinase	GO:0008152,GO:0016491	IPR008922; IPR002227	1.37274	0.520815	ns	0.311054	0.867328	ns	-1.82381	0.168647	ns	-1.3976	1	-0.709105	1	-1.2336	0.578808
Marpal_utg000086g0138801		LRR-Kinase	Leucine rich repeat; Leucine rich repeat N-terminal domain; Protein kinase domain; Serine/Threonine protein kinases active-site signature.; Signal peptide region; N-terminal region of a signal peptide.; C-terminal region of a signal peptide.; Region of a membrane-bound protein predicted to be outside the membrane, in the cytoplasm.; Region of a membrane-bound protein predicted to be embedded in t…	GO:0005515,GO:0004672,GO:0005524,GO:0006468	IPR003591; IPR000719; IPR001611; IPR032675; IPR013210; IPR008271; IPR011009	1.3716	4.27912e-05	up	2.28165	4.37977e-10	up	1.81855	3.08593e-07	up	0.152704	1	0.024621	1	0.319599	0.760437
Marpal_utg000010g0021691		Transporter	POT family; Region of a membrane-bound protein predicted to be outside the membrane, in the extracellular region.; Region of a membrane-bound protein predicted to be embedded in the membrane.; Region of a membrane-bound protein predicted to be outside the membrane, in the cytoplasm.	GO:0016020,GO:0022857,GO:0055085	IPR000109; IPR036259	1.36998	4.11465e-08	up	0.521025	0.13545	ns	0.910501	0.00616219	up	1.36309	0.00227254	0.731829	0.286662	0.399687	0.530189
Marpal_utg000099g0149091						1.36991	0.00650465	up	0.667872	0.338633	ns	1.02564	0.0385831	up	0.149311	1	-0.148902	1	0.992926	0.521622
Marpal_utg000040g0075371			Region of a membrane-bound protein predicted to be outside the membrane, in the extracellular region.; Region of a membrane-bound protein predicted to be outside the membrane, in the cytoplasm.; Region of a membrane-bound protein predicted to be embedded in the membrane.			1.36955	0.000894549	up	0.42947	0.381278	ns	1.00737	0.00346434	up	0.031198	1	-0.496165	1	-0.419372	0.645777
Marpal_utg000136g0172741			EamA-like transporter family; Region of a membrane-bound protein predicted to be embedded in the membrane.; Region of a membrane-bound protein predicted to be outside the membrane, in the extracellular region.; Region of a membrane-bound protein predicted to be outside the membrane, in the cytoplasm.	GO:0016020,GO:0016021,GO:0022857	IPR000620; IPR030184	1.36765	8.16456e-05	up	1.15665	0.00352671	up	1.09317	0.0011042	up	-0.04043	1	-0.092554	1	0.461384	0.703505
Marpal_utg000012g0031201		LRR	Leucine Rich Repeat; Signal peptide region; Hydrophobic region of a signal peptide.; C-terminal region of a signal peptide.; Region of a membrane-bound protein predicted to be outside the membrane, in the extracellular region.; N-terminal region of a signal peptide.	GO:0005515	IPR032675; IPR001611	1.36638	0.0149566	up	0.386181	0.622092	ns	0.655642	0.264766	ns	-0.06456	1	0.090245	1	-0.10771	0.976056
Marpal_utg000071g0120561		Bulb-Lectin-Kinase	Protein kinase domain; S-locus glycoprotein domain; D-mannose binding lectin; consensus disorder prediction; Protein kinases ATP-binding region signature.; Serine/Threonine protein kinases active-site signature.; N-terminal region of a signal peptide.; Region of a membrane-bound protein predicted to be outside the membrane, in the cytoplasm.; C-terminal region of a signal peptide.; Region of a me…	GO:0004672,GO:0005524,GO:0006468,GO:0004674,GO:0048544	IPR001480; IPR000719; IPR024171; IPR000858; IPR036426; IPR017441; IPR008271; IPR011009	1.36565	0.0680225	ns	2.45443	0.000857009	up	1.83051	0.0135193	up	0.403093	1	0.554305	1	0.684934	0.53363
Marpal_utg000018g0051321			Region of a membrane-bound protein predicted to be embedded in the membrane.; Region of a membrane-bound protein predicted to be outside the membrane, in the cytoplasm.; Region of a membrane-bound protein predicted to be outside the membrane, in the extracellular region.		IPR013783	1.36504	0.00815565	up	1.4665	0.000519478	up	1.41007	0.0113197	up	0.479158	1	-0.495617	1	-1.22407	0.220741
Marpal_utg000036g0072421						1.36493	0.0490271	up	-0.405046	0.653954	ns	0.520029	0.450802	ns	NA	NA	NA	NA	NA	NA
Marpal_utg000010g0025271			UDP-glucoronosyl and UDP-glucosyl transferase	GO:0008152,GO:0016758	IPR002213	1.36402	3.29519e-08	up	0.881148	0.00243698	up	1.5174	3.24117e-11	up	0.145182	1	0.175686	1	0.083316	0.961687
Marpal_utg000080g0133281						1.36249	0.084673	ns	0.611781	0.425688	ns	1.30001	0.0313827	up	0.177324	1	-0.054798	1	-0.012372	1
Marpal_utg000072g0121731		Terpene synthesis	Squalene/phytoene synthase; Squalene/Phytoene Synthase Like; Phytoene synthase like; Squalene and phytoene synthases signature 1.; Squalene and phytoene synthases signature 2.; Trans_IPPS_HH	GO:0004310,GO:0006696,GO:0051996,GO:0016765,GO:0009058,GO:0016740	IPR008949; IPR002060; IPR019845; IPR033904	1.3592	1.26328e-05	up	0.440796	0.427313	ns	0.997101	0.0122962	up	1.54166	0.000155949	1.504	2.14006e-05	1.81447	1.01247e-07
Marpal_utg000106g0154081				GO:0000786,GO:0003677,GO:0046982		1.35796	1.27324e-09	up	1.42651	6.09466e-06	up	1.81192	3.05197e-12	up	0.207804	1	0.001648	1	0.190862	0.917318
Marpal_utg000058g0099771		Lectin-Kinase	Legume lectin domain; Protein kinase domain; consensus disorder prediction; Protein kinases ATP-binding region signature.; Serine/Threonine protein kinases active-site signature.; Signal peptide region; Hydrophobic region of a signal peptide.; N-terminal region of a signal peptide.; C-terminal region of a signal peptide.; Region of a membrane-bound protein predicted to be embedded in the membrane…	GO:0005524,GO:0030246,GO:0004672,GO:0006468	IPR000719; IPR001220; IPR017441; IPR008271; IPR011009; IPR013320	1.35746	0.0461206	up	0.967521	0.195909	ns	1.11506	0.0808909	ns	0.525489	1	0.550223	1	-0.013788	1
Marpal_utg000154g0181761			consensus disorder prediction; C-terminal region of a signal peptide.; Hydrophobic region of a signal peptide.; Signal peptide region; N-terminal region of a signal peptide.; Region of a membrane-bound protein predicted to be outside the membrane, in the extracellular region.; Region of a membrane-bound protein predicted to be embedded in the membrane.			1.35732	0.00338926	up	1.31216	0.000742597	up	0.955917	0.00958585	up	-0.436158	1	-0.20303	1	0.031831	1
Marpal_utg000069g0117451			consensus disorder prediction; Region of a membrane-bound protein predicted to be outside the membrane, in the extracellular region.; Hydrophobic region of a signal peptide.; N-terminal region of a signal peptide.; C-terminal region of a signal peptide.; Signal peptide region; Region of a membrane-bound protein predicted to be embedded in the membrane.			1.35603	0.000252273	up	0.216706	0.766333	ns	1.02935	0.0174212	up	-0.434029	1	0.334651	1	-1.77144	0.0887722
Marpal_utg000110g0155961			Protein kinase domain; Leucine rich repeat N-terminal domain; consensus disorder prediction; Region of a membrane-bound protein predicted to be embedded in the membrane.; Region of a membrane-bound protein predicted to be outside the membrane, in the extracellular region.; Region of a membrane-bound protein predicted to be outside the membrane, in the cytoplasm.; Signal peptide region; Hydrophobi…	GO:0004672,GO:0005524,GO:0006468	IPR032675; IPR000719; IPR013210; IPR011009	1.35592	9.44806e-06	up	2.09081	5.03773e-09	up	1.68137	5.94299e-07	up	0.481671	1	0.481503	1	0.868454	0.170492
Marpal_utg000019g0052651			consensus disorder prediction			1.35579	0.0444289	up	0.928532	0.333756	ns	0.713306	0.378951	ns	0.388604	1	-0.807959	0.306804	-0.970066	0.077354
Marpal_utg000106g0153021			Ubiquitin signature; Ubiquitin family; consensus disorder prediction; Ubiquitin domain profile.; UBL	GO:0005515	IPR019956; IPR000626; IPR029071	1.35422	0.000481935	up	1.83025	5.82369e-05	up	2.16947	2.61333e-08	up	-0.015404	1	-0.02768	1	0.646626	0.569575
Marpal_utg000068g0113241			consensus disorder prediction			1.35278	2.14189e-05	up	1.54903	0.00018518	up	1.8245	3.88376e-08	up	0.443182	1	0.075329	1	0.388948	0.740884
Marpal_utg000055g0096311			WRC; Aminotransferase class-V; WRC domain profile.	GO:0003824	IPR015421; IPR014977; IPR000192; IPR015422; IPR015424	1.34997	2.90356e-11	up	1.9621	5.09369e-10	up	1.77111	7.31837e-09	up	-0.037207	1	0.129948	1	0.175159	0.808476
Marpal_utg000090g0143011			Allergen V5/Tpx-1 family signature; Venom allergen 5 signature; Cysteine-rich secretory protein family; CRISP family signature 1.; CRISP family signature 2.; C-terminal region of a signal peptide.; N-terminal region of a signal peptide.; Signal peptide region; Region of a membrane-bound protein predicted to be outside the membrane, in the extracellular region.; Hydrophobic region of a signal pept…	GO:0005576	IPR001283; IPR002413; IPR014044; IPR035940; IPR018244; IPR034111	1.34956	0.0154039	up	-0.514145	0.623553	ns	-1.18392	0.0845176	ns	0.254672	1	-0.413197	1	-1.82528	0.217643
Marpal_utg000115g0160791				GO:0015631,GO:0030992,GO:0042073,GO:0060271	IPR029600	1.34943	0.00811664	up	0.995525	0.0623704	ns	1.4571	0.00428026	up	0.123324	1	-0.000242	1	-0.056322	0.956599
Marpal_utg000021g0056471			consensus disorder prediction			1.34875	0.0385073	up	2.36769	5.81295e-07	up	1.61113	0.00376233	up	0.247034	1	0.271941	1	0.500915	0.65407
Marpal_utg000015g0038271			Plastocyanin-like domain; Type-1 copper (blue) proteins signature.; Region of a membrane-bound protein predicted to be outside the membrane, in the cytoplasm.; Region of a membrane-bound protein predicted to be embedded in the membrane.; C-terminal region of a signal peptide.; Region of a membrane-bound protein predicted to be outside the membrane, in the extracellular region.; Signal peptide reg…	GO:0009055	IPR003245; IPR008972; IPR028871	1.34819	0.0680937	ns	0.851276	0.502859	ns	1.01955	0.14473	ns	0.125351	1	-0.902832	1	1.71855	0.407159
Marpal_utg000111g0157041						1.34758	0.0429087	up	0.521216	0.560678	ns	0.883166	0.268826	ns	0.632512	1	0.06529	1	-0.226965	0.853671
Marpal_utg000002g0002441		Cytochrome p450	E-class P450 group I signature; P450 superfamily signature; Cytochrome P450; Cytochrome P450 cysteine heme-iron ligand signature.; Region of a membrane-bound protein predicted to be outside the membrane, in the cytoplasm.; Region of a membrane-bound protein predicted to be embedded in the membrane.; Region of a membrane-bound protein predicted to be outside the membrane, in the extracellular regi…	GO:0005506,GO:0016705,GO:0020037,GO:0055114	IPR002401; IPR001128; IPR036396; IPR017972	1.34381	0.00203078	up	1.43369	4.42135e-05	up	1.40907	0.000119781	up	-0.347707	1	0.409355	1	0.033283	1
Marpal_utg000004g0009481		ABC transporter	ABC transporter; ABC-2 type transporter; consensus disorder prediction; ABC transporters family signature.; Region of a membrane-bound protein predicted to be outside the membrane, in the cytoplasm.; Region of a membrane-bound protein predicted to be embedded in the membrane.; Region of a membrane-bound protein predicted to be outside the membrane, in the extracellular region.; ATP-binding casset…	GO:0005524,GO:0016887,GO:0016020	IPR003593; IPR003439; IPR013525; IPR017871; IPR027417	1.34378	3.88372e-05	up	0.746376	0.026075	up	0.642236	0.131799	ns	0.643864	0.242653	-0.152184	1	0.113672	0.856266
Marpal_utg000071g0121141			Targeting protein for Xklp2 (TPX2); consensus disorder prediction	GO:0005819,GO:0005874,GO:0032147,GO:0060236	IPR027329; IPR009675	1.34358	3.26089e-07	up	1.5575	1.16939e-09	up	1.61793	2.35267e-11	up	-0.113178	1	-0.142018	1	0.068559	0.947453
Marpal_utg000123g0167541		Lectin	Legume lectin domain; Signal peptide region; N-terminal region of a signal peptide.; C-terminal region of a signal peptide.; Hydrophobic region of a signal peptide.; Region of a membrane-bound protein predicted to be outside the membrane, in the extracellular region.	GO:0030246	IPR001220; IPR013320	1.33828	0.518437	ns	4.65722	0.0312021	up	1.98215	0.274823	ns	-0.492934	1	-4.25605	0.0796476	-1.99237	0.486315
Marpal_utg000019g0051861			Signal peptide region; N-terminal region of a signal peptide.; C-terminal region of a signal peptide.; Region of a membrane-bound protein predicted to be outside the membrane, in the extracellular region.; Hydrophobic region of a signal peptide.			1.33797	3.46284e-05	up	1.42548	2.31123e-05	up	1.47597	4.68282e-05	up	0.089857	1	-0.092296	1	0.446261	0.540804
Marpal_utg000019g0053131			50S ribosome-binding GTPase; Lipase (class 3); consensus disorder prediction	GO:0005525,GO:0006629	IPR029058; IPR006073; IPR002921; IPR027417	1.3379	0.000212555	up	0.99124	0.0345459	up	1.17298	0.0027731	up	0.050377	1	-0.112032	1	0.316985	0.677838
Marpal_utg000071g0121391						1.33695	0.0187366	up	1.08624	0.104247	ns	1.39013	0.079907	ns	0.205671	1	-0.939995	0.953879	-2.22609	0.00484809
Marpal_utg000109g0154621						1.33603	0.000568581	up	0.540776	0.227537	ns	0.664724	0.117243	ns	0.178521	1	-0.113929	1	-0.031816	0.99791
Marpal_utg000024g0059401		P transporter	Phosphate transporter family; Region of a membrane-bound protein predicted to be embedded in the membrane.; Region of a membrane-bound protein predicted to be outside the membrane, in the cytoplasm.; Region of a membrane-bound protein predicted to be outside the membrane, in the extracellular region.	GO:0005315,GO:0006817,GO:0016020	IPR001204	1.33542	4.61742e-05	up	0.337532	0.55997	ns	1.06855	0.00220856	up	-0.190482	1	-0.454886	1	0.074276	0.955627
Marpal_utg000035g0069761			Allinase; Alliinase EGF-like domain; Region of a membrane-bound protein predicted to be outside the membrane, in the cytoplasm.; Region of a membrane-bound protein predicted to be embedded in the membrane.; Region of a membrane-bound protein predicted to be outside the membrane, in the extracellular region.; AAT_like	GO:0016846,GO:0003824	IPR006948; IPR015421; IPR015422; IPR006947; IPR015424	1.3353	6.27891e-06	up	1.58369	3.63357e-07	up	1.53853	9.36666e-06	up	0.239675	1	0.144733	1	-0.177021	0.859412
Marpal_utg000010g0022301			Aromatic amino acid lyase	GO:0003824	IPR001106; IPR008948	1.33524	0.0605962	ns	0.274514	0.828662	ns	0.0168879	0.989895	ns	-0.818309	1	-1.19645	0.384295	-0.982033	0.319694
Marpal_utg000035g0070141			consensus disorder prediction			1.33302	0.0227954	up	0.876602	0.194825	ns	0.603346	0.46102	ns	3.12769	4.53802e-09	3.26755	5.27952e-13	3.0666	3.37861e-12
Marpal_utg000139g0174181			Transmembrane amino acid transporter protein; Region of a membrane-bound protein predicted to be outside the membrane, in the cytoplasm.; Region of a membrane-bound protein predicted to be embedded in the membrane.; Region of a membrane-bound protein predicted to be outside the membrane, in the extracellular region.		IPR013057	1.33283	3.33376e-06	up	0.844623	0.0318847	up	0.755377	0.0194618	up	-0.366483	1	-0.483352	0.864421	-0.295462	0.640251
Marpal_utg000049g0086021						1.33274	0.520304	ns	-2.03805	0.410372	ns	2.51216	0.0967811	ns	0.76685	1	-1.8434	1	-1.54439	0.577087
Marpal_utg000079g0130301		Cell wall	Glycosyl hydrolases family 16; Xyloglucan endo-transglycosylase (XET) C-terminus; Glycosyl hydrolases family 16 active sites.; N-terminal region of a signal peptide.; Hydrophobic region of a signal peptide.; Signal peptide region; Region of a membrane-bound protein predicted to be outside the membrane, in the extracellular region.; C-terminal region of a signal peptide.; Glycosyl hydrolases famil…	GO:0010411,GO:0016762,GO:0042546,GO:0004553,GO:0005975,GO:0005618,GO:0006073,GO:0048046	IPR016455; IPR000757; IPR010713; IPR008263; IPR013320	1.33101	0.00175217	up	0.75525	0.227637	ns	0.547283	0.303949	ns	0.427482	1	-0.26717	1	0.565928	0.657911
Marpal_utg000028g0062111		Proteolysis	Peptidase dimerisation domain; Peptidase family M20/M25/M40; hydantase: amidase, hydantoinase/carbamoylase family; ArgE / dapE / ACY1 / CPG2 / yscS family signature 1.; M20_bAS	GO:0008152,GO:0016787,GO:0016813,GO:0006508,GO:0008237	IPR011650; IPR002933; IPR010158; IPR001261; IPR036264	1.32982	0.00234318	up	0.058343	0.945547	ns	1.39115	0.00192315	up	0.352752	1	1.02736	0.283493	0.776073	0.328708
Marpal_utg000090g0142921			Lipoxygenase signature; Plant lipoxygenase signature; Lipoxygenase; PLAT/LH2 domain; Lipoxygenase iron-binding catalytic domain profile.; PLAT domain profile.	GO:0016702,GO:0046872,GO:0055114,GO:0005515,GO:0016491	IPR013819; IPR001246; IPR001024; IPR027433; IPR000907; IPR036226; IPR036392	1.32927	0.0112056	up	0.984837	0.120169	ns	1.03232	0.0252383	up	0.090597	1	-0.453934	1	0.940149	0.403284
Marpal_utg000013g0035201			consensus disorder prediction		IPR014710; IPR011051	1.32912	8.44686e-07	up	0.633601	0.016862	up	1.46471	4.30267e-08	up	-0.250322	1	-0.668928	0.332307	-0.434883	0.446831
Marpal_utg000010g0019541			Transferase family; consensus disorder prediction	GO:0016747	IPR023213; IPR003480	1.32863	0.000168223	up	0.252563	0.628209	ns	1.13124	7.36508e-05	up	-0.225054	1	0.015566	1	-1.71928	0.00754591
Marpal_utg000041g0078211			Plastocyanin-like domain; Region of a membrane-bound protein predicted to be outside the membrane, in the extracellular region.; N-terminal region of a signal peptide.; Hydrophobic region of a signal peptide.; Signal peptide region; C-terminal region of a signal peptide.; COPPER METAL-BINDING BLUE ELECTRON COPPER-BINDING PRECURSOR PHYTOCYANIN SIGNAL GLYCOPROTEIN EARLY; Phytocyanin domain profile.…	GO:0009055	IPR008972; IPR003245	1.32659	0.00369591	up	1.13431	0.0224313	up	0.91853	0.0850311	ns	-0.582644	0.923438	-0.690549	0.387069	-0.242025	0.751962
Marpal_utg000017g0041831		Ammonium Transporter	amt: ammonium transporter; Ammonium Transporter Family; Ammonium transporters signature.; Region of a membrane-bound protein predicted to be outside the membrane, in the extracellular region.; Region of a membrane-bound protein predicted to be embedded in the membrane.; Region of a membrane-bound protein predicted to be outside the membrane, in the cytoplasm.	GO:0008519,GO:0016020,GO:0072488,GO:0015696	IPR029020; IPR001905; IPR024041; IPR018047	1.32647	0.00121116	up	0.689376	0.186778	ns	1.1259	0.00620552	up	-0.162227	1	-0.332025	1	0.05443	0.968878
Marpal_utg000101g0150261			GDSL-like Lipase/Acylhydrolase; C-terminal region of a signal peptide.; Signal peptide region; Region of a membrane-bound protein predicted to be outside the membrane, in the extracellular region.; Hydrophobic region of a signal peptide.; N-terminal region of a signal peptide.; SGNH_plant_lipase_like	GO:0016788	IPR001087; IPR036514; IPR035669	1.32479	7.57679e-07	up	1.37335	2.35937e-06	up	1.67293	1.29112e-11	up	0.254235	1	0.047277	1	-0.39837	0.724604
Marpal_utg000014g0036641			consensus disorder prediction			1.3241	0.00409264	up	0.954945	0.107174	ns	1.22212	0.00782514	up	0.286045	1	0.042469	1	0.315198	0.645302
Marpal_utg000052g0092721			Tetratricopeptide repeat; consensus disorder prediction; TPR repeat region circular profile.; TPR repeat profile.	GO:0005515	IPR019734; IPR011990; IPR013026	1.32305	1.41387e-05	up	1.73626	7.20764e-06	up	2.07432	1.5767e-12	up	0.212159	1	0.115327	1	0.415566	0.572589
Marpal_utg000122g0166161			consensus disorder prediction; N-terminal region of a signal peptide.; Region of a membrane-bound protein predicted to be outside the membrane, in the extracellular region.; Signal peptide region; C-terminal region of a signal peptide.; Hydrophobic region of a signal peptide.			1.3229	0.000280052	up	0.489815	0.385788	ns	0.940435	0.0182259	up	0.13797	1	-0.517938	0.986253	0.132319	0.895306
Marpal_utg000067g0112561			Plant protein of unknown function; consensus disorder prediction; Region of a membrane-bound protein predicted to be embedded in the membrane.; Region of a membrane-bound protein predicted to be outside the membrane, in the cytoplasm.; Region of a membrane-bound protein predicted to be outside the membrane, in the extracellular region.		IPR004158	1.32213	0.0351228	up	0.670659	0.464565	ns	1.57272	0.0197057	up	0.311268	1	0.13307	1	0.360457	0.59256
Marpal_utg000019g0051891			consensus disorder prediction; C-terminal region of a signal peptide.; Region of a membrane-bound protein predicted to be outside the membrane, in the extracellular region.; N-terminal region of a signal peptide.; Signal peptide region; Hydrophobic region of a signal peptide.			1.32176	3.63573e-05	up	1.10001	0.00418197	up	1.2958	1.77964e-05	up	-0.973924	1	-0.776685	1	-1.61685	0.151204
Marpal_utg000071g0120891			consensus disorder prediction			1.32173	4.59097e-05	up	2.08688	1.58492e-09	up	1.73298	1.75051e-06	up	-0.065053	1	-0.162331	1	0.708296	0.344405
Marpal_utg000115g0160381		Cyctein peptidase	Papain cysteine protease (C1) family signature; Papain family cysteine protease; Cathepsin propeptide inhibitor domain (I29); Eukaryotic thiol (cysteine) proteases cysteine active site.; Eukaryotic thiol (cysteine) proteases asparagine active site.; Eukaryotic thiol (cysteine) proteases histidine active site.; N-terminal region of a signal peptide.; Signal peptide region; C-terminal region of a s…	GO:0006508,GO:0008234	IPR000668; IPR013201; IPR013128; IPR000169; IPR025661; IPR025660; IPR038765	1.32019	0.00272946	up	1.4132	0.000542673	up	1.38578	0.000852282	up	0.141029	1	-0.052474	1	-0.288255	0.724735
Marpal_utg000041g0078151		P transporter	2A0109: phosphate:H+ symporter; Sugar (and other) transporter; Region of a membrane-bound protein predicted to be outside the membrane, in the cytoplasm.; Region of a membrane-bound protein predicted to be outside the membrane, in the extracellular region.; Region of a membrane-bound protein predicted to be embedded in the membrane.; Major facilitator superfamily (MFS) profile.; MFS	GO:0005315,GO:0006817,GO:0016021,GO:0022857,GO:0055085	IPR004738; IPR005828; IPR020846; IPR036259	1.31498	0.175093	ns	0.131369	0.941209	ns	0.71442	0.455262	ns	0.291423	1	-0.618126	1	0.812693	0.612027
Marpal_utg000051g0092581			Haem peroxidase superfamily signature; Plant peroxidase signature; Peroxidase; Peroxidases active site signature.; N-terminal region of a signal peptide.; Signal peptide region; Region of a membrane-bound protein predicted to be outside the membrane, in the extracellular region.; C-terminal region of a signal peptide.; Hydrophobic region of a signal peptide.; Plant heme peroxidase family profile.…	GO:0004601,GO:0055114,GO:0006979,GO:0020037,GO:0042744	IPR002016; IPR000823; IPR019794; IPR033905; IPR010255	1.31241	0.00189123	up	0.687864	0.224204	ns	0.632957	0.271317	ns	0.22067	1	-0.204415	1	0.510367	0.474929
Marpal_utg000116g0161681			Major intrinsic protein family signature; MIP: MIP family channel proteins; Major intrinsic protein; MIP family signature.; Region of a membrane-bound protein predicted to be outside the membrane, in the extracellular region.; Region of a membrane-bound protein predicted to be embedded in the membrane.; Region of a membrane-bound protein predicted to be outside the membrane, in the cytoplasm.; MIP	GO:0015267,GO:0016020,GO:0055085	IPR000425; IPR023271; IPR034294; IPR022357	1.31164	5.05979e-05	up	0.422449	0.344256	ns	0.697334	0.0629768	ns	-0.282737	1	-0.021558	1	0.069202	0.930076
Marpal_utg000013g0032331			consensus disorder prediction			1.3111	6.63462e-05	up	1.69663	6.06937e-07	up	1.91489	1.79323e-10	up	0.317943	1	0.052198	1	0.069326	0.986514
Marpal_utg000056g0097751		Peptidase inhibitor	Potato inhibitor I family; C-terminal region of a signal peptide.; Region of a membrane-bound protein predicted to be outside the membrane, in the extracellular region.; N-terminal region of a signal peptide.; Signal peptide region; Hydrophobic region of a signal peptide.; INHIBITOR PROTEASE PROTEINASE SERINE I DIRECT SEQUENCING PRECURSOR SIGNAL MPI	GO:0004867,GO:0009611	IPR000864; IPR036354	1.30961	0.0394105	up	0.172914	0.895149	ns	1.00026	0.307445	ns	-0.181452	1	0.119928	1	-0.475283	0.590801
Marpal_utg000050g0088961			Amidohydrolase; C-terminal region of a signal peptide.; Region of a membrane-bound protein predicted to be outside the membrane, in the extracellular region.; N-terminal region of a signal peptide.; Hydrophobic region of a signal peptide.; Signal peptide region	GO:0016787,GO:0016831	IPR006680; IPR032465; IPR032466	1.30912	0.0672397	ns	1.9447	0.000277389	up	1.43263	0.00468678	up	-0.643094	1	-0.95663	0.915071	-1.46769	0.129461
Marpal_utg000073g0122301			consensus disorder prediction			1.3077	0.0315069	up	-0.721733	0.564884	ns	1.506	5.01318e-05	up	-0.397504	1	0.317479	1	0.1415	0.960728
Marpal_utg000080g0133261		Proteolysis	Subtilisin serine protease family (S8) signature; Subtilase family; PA domain; Peptidase inhibitor I9; Serine proteases, subtilase family, histidine active site.; Serine proteases, subtilase family, serine active site.; N-terminal region of a signal peptide.; Signal peptide region; C-terminal region of a signal peptide.; Region of a membrane-bound protein predicted to be outside the membrane, in …	GO:0004252,GO:0006508	IPR015500; IPR037045; IPR036852; IPR000209; IPR003137; IPR010259; IPR022398; IPR023828; IPR034197	1.30758	0.00291007	up	1.03495	0.0462888	up	1.10584	0.0120982	up	-0.237121	1	-0.792806	0.719928	-0.439932	0.643507
Marpal_utg000041g0078101						1.3032	0.00292225	up	0.695322	0.240425	ns	0.998922	0.041906	up	0.193523	1	-0.13237	1	0.060916	0.96659
Marpal_utg000040g0076291			Transferase family; Region of a membrane-bound protein predicted to be outside the membrane, in the cytoplasm.; Region of a membrane-bound protein predicted to be embedded in the membrane.; Region of a membrane-bound protein predicted to be outside the membrane, in the extracellular region.	GO:0016747	IPR023213; IPR003480	1.30081	2.44138e-06	up	0.806295	0.0507814	ns	0.952962	0.00103142	up	-0.043	1	-0.214937	1	0.499296	0.331474
Marpal_utg000019g0051921		Cytochrome p450	E-class P450 group I signature; P450 superfamily signature; Cytochrome P450; Cytochrome P450 cysteine heme-iron ligand signature.; Region of a membrane-bound protein predicted to be outside the membrane, in the extracellular region.; Region of a membrane-bound protein predicted to be embedded in the membrane.; Region of a membrane-bound protein predicted to be outside the membrane, in the cytopla…	GO:0005506,GO:0016705,GO:0020037,GO:0055114	IPR002401; IPR001128; IPR036396; IPR017972	1.30045	0.00518355	up	2.09225	4.18095e-06	up	1.61011	0.00072472	up	0.282586	1	0.183494	1	0.253891	0.856798
Marpal_utg000010g0020081			Thioesterase superfamily; PaaI_thioesterase		IPR006683; IPR029069	1.30004	0.000524191	up	0.0431196	0.965543	ns	0.564722	0.260733	ns	2.25698	4.21017e-08	1.93096	4.9478e-08	2.64514	1.08957e-14
Marpal_utg000125g0168331			Polysaccharide lyase family 4, domain II; Rhamnogalacturonate lyase family; Polysaccharide lyase family 4, domain III; C-terminal region of a signal peptide.; Hydrophobic region of a signal peptide.; Signal peptide region; N-terminal region of a signal peptide.; Region of a membrane-bound protein predicted to be outside the membrane, in the extracellular region.; RGL4_N; RGL4_C; RGL4_M	GO:0003824,GO:0005975,GO:0030246	IPR029413; IPR010325; IPR029411; IPR008979; IPR011013; IPR013784	1.29812	2.01933e-07	up	1.52828	8.30011e-06	up	1.38675	7.71645e-08	up	-0.021004	1	-0.110951	1	0.115002	0.898217
Marpal_utg000245g0206751						1.29799	0.605066	ns	1.30732	0.628209	ns	0.924618	0.577234	ns	NA	NA	NA	NA	NA	NA
Marpal_utg000018g0050661			Transmembrane amino acid transporter protein; consensus disorder prediction; Region of a membrane-bound protein predicted to be embedded in the membrane.; Region of a membrane-bound protein predicted to be outside the membrane, in the extracellular region.; Region of a membrane-bound protein predicted to be outside the membrane, in the cytoplasm.		IPR013057	1.29686	0.00100913	up	1.4072	0.000652747	up	1.41124	0.000667572	up	0.322203	1	-0.122942	1	0.069941	0.947877
Marpal_utg000005g0011521			Adrenodoxin reductase family signature; Bacterial transferase hexapeptide (six repeats); AMP-binding enzyme; Flavin containing amine oxidoreductase; Phosphopantetheine attachment site; consensus disorder prediction; Putative AMP-binding domain signature.; Region of a membrane-bound protein predicted to be outside the membrane, in the extracellular region.; Region of a membrane-bound protein predi…	GO:0004096,GO:0006979,GO:0020037,GO:0055114,GO:0003824,GO:0008152,GO:0016491	IPR036736; IPR001451; IPR000873; IPR002937; IPR009081; IPR037060; IPR036188; IPR020845; IPR018028; IPR011004; IPR020835	1.29562	0.00105413	up	0.589932	0.290911	ns	0.541487	0.378951	ns	2.64766	1.37755e-08	2.9553	1.87129e-12	3.4619	1.74763e-16
Marpal_utg000079g0130411			Haem peroxidase superfamily signature; Plant peroxidase signature; Peroxidase; Peroxidases proximal heme-ligand signature.; Peroxidases active site signature.; N-terminal region of a signal peptide.; Hydrophobic region of a signal peptide.; Signal peptide region; C-terminal region of a signal peptide.; Region of a membrane-bound protein predicted to be outside the membrane, in the extracellular r…	GO:0004601,GO:0055114,GO:0006979,GO:0020037,GO:0042744	IPR002016; IPR000823; IPR019793; IPR019794; IPR033905; IPR010255	1.2945	0.0648693	ns	1.05335	0.225671	ns	1.48019	0.0393571	up	-0.638587	1	-1.03122	1	-2.0772	0.347826
Marpal_utg000116g0161621			Protein of unknown function (DUF679); Region of a membrane-bound protein predicted to be embedded in the membrane.; Region of a membrane-bound protein predicted to be outside the membrane, in the cytoplasm.; Region of a membrane-bound protein predicted to be outside the membrane, in the extracellular region.		IPR007770	1.29429	0.136234	ns	1.50216	0.135447	ns	1.16541	0.174466	ns	0.294041	1	-0.375114	1	-0.740296	0.212465
Marpal_utg000009g0019461			GDP-fucose protein O-fucosyltransferase; consensus disorder prediction; C-terminal region of a signal peptide.; N-terminal region of a signal peptide.; Signal peptide region; Region of a membrane-bound protein predicted to be outside the membrane, in the extracellular region.; Hydrophobic region of a signal peptide.; Region of a membrane-bound protein predicted to be embedded in the membrane.		IPR019378	1.29214	0.00171828	up	1.51134	0.00040059	up	1.58856	7.9309e-05	up	0.706765	0.178523	0.834407	0.00890832	0.749837	0.023714
Marpal_utg000195g0202691			consensus disorder prediction			1.29163	0.24046	ns	1.03802	0.245606	ns	2.09998	0.00111142	up	-0.060128	1	0.119248	1	0.435663	0.435636
Marpal_utg000218g0202941				GO:0005524,GO:0009507	IPR008543	1.29149	0.130152	ns	-0.256271	0.869355	ns	0.38505	0.715454	ns	-0.394337	1	0.251949	1	-0.491566	0.584704
Marpal_utg000123g0166831			Heavy-metal-associated domain; consensus disorder prediction; HMA	GO:0030001,GO:0046872	IPR006121; IPR036163	1.29141	0.00153432	up	0.256057	0.710623	ns	0.953328	0.021408	up	-0.129136	1	-0.085677	1	-0.073881	0.920333
Marpal_utg000052g0093601			Region of a membrane-bound protein predicted to be outside the membrane, in the extracellular region.; N-terminal region of a signal peptide.; Signal peptide region; Region of a membrane-bound protein predicted to be outside the membrane, in the cytoplasm.; C-terminal region of a signal peptide.; Hydrophobic region of a signal peptide.; Region of a membrane-bound protein predicted to be embedded …			1.29051	0.00597183	up	0.8336	0.294669	ns	1.3335	0.00347971	up	-0.591245	1	-0.269382	1	-0.217381	0.936932
Marpal_utg000079g0130291		Cell wall	Glycosyl hydrolases family 16; Xyloglucan endo-transglycosylase (XET) C-terminus; N-terminal region of a signal peptide.; Signal peptide region; C-terminal region of a signal peptide.; Hydrophobic region of a signal peptide.; Region of a membrane-bound protein predicted to be outside the membrane, in the extracellular region.; Glycosyl hydrolases family 16 (GH16) domain profile.	GO:0010411,GO:0016762,GO:0042546,GO:0004553,GO:0005975,GO:0005618,GO:0006073,GO:0048046	IPR016455; IPR000757; IPR010713; IPR013320	1.28798	0.0452404	up	0.929187	0.209071	ns	0.262713	0.802076	ns	-0.375604	1	-0.539687	1	-0.082318	0.965979
Marpal_utg000019g0053471		LRR	Leucine Rich repeat	GO:0005515	IPR001611; IPR032675	1.28777	6.09497e-06	up	0.793784	0.0240771	up	0.877972	0.0387385	up	0.326149	1	-0.241358	1	-0.014627	1
Marpal_utg000106g0153841			consensus disorder prediction; C-terminal region of a signal peptide.; Region of a membrane-bound protein predicted to be outside the membrane, in the extracellular region.; N-terminal region of a signal peptide.; Hydrophobic region of a signal peptide.; Signal peptide region; Region of a membrane-bound protein predicted to be embedded in the membrane.			1.28556	0.0136647	up	0.695764	0.270907	ns	0.876832	0.198414	ns	0.008767	1	0.033425	1	-0.345313	0.683875
Marpal_utg000036g0071651			GDSL-like Lipase/Acylhydrolase; C-terminal region of a signal peptide.; N-terminal region of a signal peptide.; Region of a membrane-bound protein predicted to be outside the membrane, in the extracellular region.; Signal peptide region; Hydrophobic region of a signal peptide.; SGNH_plant_lipase_like	GO:0016788	IPR001087; IPR036514; IPR035669	1.2809	2.90833e-08	up	0.58558	0.104173	ns	0.903884	0.00134646	up	-0.003225	1	0.106576	1	0.450243	0.587023
Marpal_utg000017g0042351		LRR	Leucine rich repeat N-terminal domain; Leucine rich repeat; consensus disorder prediction; Region of a membrane-bound protein predicted to be outside the membrane, in the cytoplasm.; Hydrophobic region of a signal peptide.; Signal peptide region; Region of a membrane-bound protein predicted to be embedded in the membrane.; Region of a membrane-bound protein predicted to be outside the membrane, i…	GO:0005515	IPR003591; IPR032675; IPR013210; IPR001611	1.28008	0.0298059	up	0.391478	0.816713	ns	0.223313	0.818644	ns	0.384638	1	0.416069	1	1.29785	0.301715
Marpal_utg000075g0124931			Tyrosinase copper-binding domain signature; Common central domain of tyrosinase; Tyrosinase CuA-binding region signature.; Region of a membrane-bound protein predicted to be embedded in the membrane.; Region of a membrane-bound protein predicted to be outside the membrane, in the extracellular region.; Region of a membrane-bound protein predicted to be outside the membrane, in the cytoplasm.	GO:0008152,GO:0016491	IPR002227; IPR008922	1.28	0.126547	ns	0.612983	0.54973	ns	0.863364	0.327295	ns	-0.294075	1	-0.364363	1	0.07452	0.968957
Marpal_utg000008g0016951			consensus disorder prediction			1.27992	0.419973	ns	1.55443	0.229523	ns	2.68182	0.00062721	up	0.474873	1	0.173039	1	1.45643	0.159131
Marpal_utg000051g0091211			Histidine phosphatase superfamily (branch 1); consensus disorder prediction; Phosphoglycerate mutase family phosphohistidine signature.; HP_PGM_like	GO:0003824,GO:0008152	IPR013078; IPR029033; IPR001345	1.27985	3.85885e-06	up	0.479387	0.273188	ns	1.14975	0.00013618	up	-0.699021	0.924989	-0.257278	1	-0.220217	0.830449
Marpal_utg000110g0156061					IPR032675	1.27952	0.0279473	up	0.375589	0.724447	ns	0.738485	0.344336	ns	-0.165631	1	-0.23397	1	0.10212	0.949002
Marpal_utg000090g0142951			Plant protein of unknown function; Region of a membrane-bound protein predicted to be embedded in the membrane.; Region of a membrane-bound protein predicted to be outside the membrane, in the extracellular region.; Region of a membrane-bound protein predicted to be outside the membrane, in the cytoplasm.		IPR004158	1.27867	0.00203815	up	0.335372	0.706143	ns	0.348412	0.581306	ns	0.282404	1	-0.151047	1	-0.381571	0.721774
Marpal_utg000049g0083651	CCD8b	Caroteinoids	Retinal pigment epithelial membrane protein; consensus disorder prediction; Region of a membrane-bound protein predicted to be outside the membrane, in the extracellular region.; Signal peptide region; C-terminal region of a signal peptide.; N-terminal region of a signal peptide.; Hydrophobic region of a signal peptide.	GO:0016702,GO:0055114	IPR004294	1.27849	0.000276361	up	0.0929313	0.897607	ns	0.432787	0.328363	ns	1.62693	1.92208e-05	0.571258	0.598496	0.367341	0.540575
Marpal_utg000018g0051671			Region of a membrane-bound protein predicted to be outside the membrane, in the cytoplasm.; Region of a membrane-bound protein predicted to be embedded in the membrane.; Region of a membrane-bound protein predicted to be outside the membrane, in the extracellular region.			1.27696	0.0663853	ns	0.470517	0.56054	ns	0.343662	0.727561	ns	0.049862	1	-0.435727	1	-0.655939	0.313513
Marpal_utg000146g0177881						1.27615	0.0033178	up	0.857868	0.0894466	ns	0.611865	0.406335	ns	0.315941	1	-0.442466	1	-0.075807	0.952317
Marpal_utg000032g0065961			Flavin-containing amine oxidase signature; Flavin containing amine oxidoreductase; N-terminal region of a signal peptide.; Signal peptide region; C-terminal region of a signal peptide.; Hydrophobic region of a signal peptide.; Region of a membrane-bound protein predicted to be outside the membrane, in the extracellular region.	GO:0016491,GO:0055114	IPR001613; IPR036188; IPR002937	1.27574	0.0723295	ns	0.840979	0.287094	ns	1.50592	0.0145513	up	0.167087	1	0.108928	1	-1.26067	0.126754
Marpal_utg000097g0147091						1.27556	0.126082	ns	1.44545	0.0856802	ns	1.45045	0.0985826	ns	NA	NA	NA	NA	NA	NA
Marpal_utg000039g0074491			Short-chain dehydrogenase/reductase (SDR) superfamily signature; Glucose/ribitol dehydrogenase family signature; Enoyl-(Acyl carrier protein) reductase		IPR002347; IPR036291	1.27435	0.00159978	up	0.0269787	0.967566	ns	1.01396	0.00287887	up	0.050435	1	0.305597	1	-1.60542	0.0960271
Marpal_utg000109g0155691			Prephenate dehydratase; ACT domain; Prephenate dehydratase signature 2.; Prephenate dehydratase signature 1.; Signal peptide region; C-terminal region of a signal peptide.; Region of a membrane-bound protein predicted to be outside the membrane, in the extracellular region.; N-terminal region of a signal peptide.; Hydrophobic region of a signal peptide.; Prephenate dehydratase domain profile.; AC…	GO:0004664,GO:0009094	IPR001086; IPR002912; IPR018528	1.26767	1.08189e-06	up	0.69434	0.040334	up	0.495411	0.129639	ns	0.015804	1	-0.293236	1	0.125389	0.939167
Marpal_utg000052g0093391			Plastocyanin-like domain; consensus disorder prediction; Hydrophobic region of a signal peptide.; Signal peptide region; C-terminal region of a signal peptide.; Region of a membrane-bound protein predicted to be outside the membrane, in the extracellular region.; N-terminal region of a signal peptide.; COPPER METAL-BINDING BLUE ELECTRON COPPER-BINDING PRECURSOR PHYTOCYANIN SIGNAL GLYCOPROTEIN EAR…	GO:0009055	IPR003245; IPR008972	1.26695	0.000198997	up	0.778232	0.0938826	ns	1.06988	0.00496723	up	-0.045029	1	-0.168459	1	0.288676	0.727493
Marpal_utg000002g0002931		P transporter	Phosphate transporter family; Region of a membrane-bound protein predicted to be embedded in the membrane.; Region of a membrane-bound protein predicted to be outside the membrane, in the extracellular region.; Region of a membrane-bound protein predicted to be outside the membrane, in the cytoplasm.	GO:0005315,GO:0006817,GO:0016020	IPR001204	1.2657	0.00182575	up	0.404935	0.519163	ns	0.832637	0.0665175	ns	0.294421	1	-0.595868	1	0.031249	1
Marpal_utg000049g0085001		LRR-Kinase	Leucine Rich Repeat; Leucine rich repeat; Protein kinase domain; Leucine rich repeat N-terminal domain; consensus disorder prediction; Protein kinases ATP-binding region signature.; Serine/Threonine protein kinases active-site signature.; Region of a membrane-bound protein predicted to be outside the membrane, in the cytoplasm.; Region of a membrane-bound protein predicted to be embedded in the m…	GO:0004672,GO:0005524,GO:0006468,GO:0005515	IPR003591; IPR000719; IPR032675; IPR001611; IPR013210; IPR017441; IPR008271; IPR011009	1.26539	0.00431789	up	2.22758	1.65515e-07	up	1.94341	0.000945831	up	0.064966	1	0.131569	1	0.325159	0.822744
Marpal_utg000035g0070481			EthD domain; N-terminal region of a signal peptide.; Hydrophobic region of a signal peptide.; Region of a membrane-bound protein predicted to be outside the membrane, in the extracellular region.; Signal peptide region; C-terminal region of a signal peptide.		IPR009799; IPR011008	1.2632	1.74406e-05	up	0.288465	0.534478	ns	1.02761	0.000555248	up	-0.436797	1	0.092993	1	-0.872055	0.183727
Marpal_utg000041g0078691		Cell wall	Expansin/Lol pI family signature; Expansin signature; Lytic transglycolase; Pollen allergen; Region of a membrane-bound protein predicted to be outside the membrane, in the extracellular region.; Signal peptide region; Hydrophobic region of a signal peptide.; C-terminal region of a signal peptide.; N-terminal region of a signal peptide.; Expansin, Cellulose-binding-like domain profile.; Expansin,…	GO:0005576,GO:0009664	IPR007118; IPR002963; IPR007112; IPR009009; IPR036908; IPR036749; IPR007117	1.26188	2.70784e-06	up	0.406485	0.360049	ns	0.846327	0.0138696	up	-0.084414	1	-0.366527	1	0.329897	0.673283
Marpal_utg000018g0049201		Germin	Cupin; Signal peptide region; Region of a membrane-bound protein predicted to be outside the membrane, in the extracellular region.; Hydrophobic region of a signal peptide.; C-terminal region of a signal peptide.; N-terminal region of a signal peptide.	GO:0045735	IPR006045; IPR014710; IPR011051	1.26169	0.214759	ns	0.720532	0.543541	ns	0.396509	0.779838	ns	-0.060736	1	-0.639845	1	-1.43047	0.0322054
Marpal_utg000005g0012491					IPR029044	1.2608	0.00782761	up	-0.406532	0.737558	ns	1.18874	0.000742611	up	-1.51892	0.598792	5.6e-05	1	-0.373632	0.82684
Marpal_utg000018g0050621			Transmembrane amino acid transporter protein; Region of a membrane-bound protein predicted to be embedded in the membrane.; Region of a membrane-bound protein predicted to be outside the membrane, in the extracellular region.; Region of a membrane-bound protein predicted to be outside the membrane, in the cytoplasm.		IPR013057	1.26034	0.000533555	up	1.78657	3.57376e-06	up	1.43798	0.000183267	up	0.217183	1	0.004764	1	0.090121	0.934491
Marpal_utg000180g0199581				GO:0009523,GO:0015979,GO:0016020,GO:0042301,GO:0050821		1.25919	0.651423	ns	0.176993	0.970131	ns	0.997787	0.745575	ns	-0.336478	1	1.69812	0.182632	-0.335745	0.861874
Marpal_utg000018g0051011			consensus disorder prediction			1.25914	0.100319	ns	2.09649	0.0123211	up	1.99198	0.00196508	up	0.580576	1	-0.037829	1	0.068158	0.986238
Marpal_utg000067g0110981		Proteolysis	Xylanase inhibitor N-terminal; Xylanase inhibitor C-terminal; C-terminal region of a signal peptide.; Region of a membrane-bound protein predicted to be outside the membrane, in the extracellular region.; Hydrophobic region of a signal peptide.; N-terminal region of a signal peptide.; Signal peptide region; Peptidase family A1 domain profile.	GO:0004190,GO:0006508	IPR021109; IPR032861; IPR032799; IPR001461; IPR033121	1.25911	0.0221511	up	0.783919	0.252971	ns	1.15827	0.0131059	up	1.29474	0.674767	2.76036	0.000343697	2.32793	0.00372736
Marpal_utg000024g0059391						1.25836	0.0771363	ns	0.89229	0.199101	ns	1.40396	0.0701652	ns	1.08275	0.487994	0.214854	1	-0.337884	0.762256
Marpal_utg000018g0050581			Region of a membrane-bound protein predicted to be outside the membrane, in the extracellular region.; Region of a membrane-bound protein predicted to be outside the membrane, in the cytoplasm.; Region of a membrane-bound protein predicted to be embedded in the membrane.			1.25775	0.00258165	up	0.370189	0.608384	ns	0.375656	0.5747	ns	0.01964	1	-0.498629	1	-0.422056	0.620728
Marpal_utg000075g0125141			Phenolic acid decarboxylase (PAD); DECARBOXYLASE ACID PHENOLIC P-COUMARIC LYASE 4.1.1.- PAD PADC FERULATE PROBABLE; PAD	GO:0016831	IPR008729; IPR012674	1.25743	0.106225	ns	0.329455	0.749696	ns	0.162316	0.913738	ns	0.223481	1	0.747155	0.964846	0.157989	0.918386
Marpal_utg000013g0032871			MYND finger; consensus disorder prediction; Zinc finger MYND-type signature.; Zinc finger MYND-type profile.		IPR002893	1.25735	0.112235	ns	1.52872	0.0497006	up	0.835129	0.350298	ns	0.375791	1	0.124538	1	0.125682	0.951945
Marpal_utg000055g0097001			High-affinity nitrate transporter accessory; Region of a membrane-bound protein predicted to be embedded in the membrane.; Region of a membrane-bound protein predicted to be outside the membrane, in the cytoplasm.; N-terminal region of a signal peptide.; Hydrophobic region of a signal peptide.; Region of a membrane-bound protein predicted to be outside the membrane, in the extracellular region.; …	GO:0010167,GO:0015706	IPR016605	1.25702	0.0113522	up	0.42248	0.416879	ns	0.997443	0.0114035	up	0.20862	1	-0.680602	1	-1.30231	0.377181
Marpal_utg000152g0180921			recQ_fam: ATP-dependent DNA helicase, RecQ family; DEAD/DEAH box helicase; Helicase conserved C-terminal domain; DNA replication and checkpoint protein; SAP domain; consensus disorder prediction; SAP motif profile.; Superfamilies 1 and 2 helicase ATP-binding type-1 domain profile.; Superfamilies 1 and 2 helicase C-terminal domain profile.; DEXDc; HELICc	GO:0006310,GO:0008026,GO:0003676,GO:0005524	IPR001650; IPR014001; IPR003034; IPR004589; IPR011545; IPR021110; IPR036361; IPR027417	1.25643	0.00646538	up	2.41699	1.58938e-07	up	2.14998	0.000105055	up	0.148845	1	-0.199753	1	0.165397	0.911717
Marpal_utg000150g0179671			DAHP_synth_II: 3-deoxy-7-phosphoheptulonate synthase; Class-II DAHP synthetase family	GO:0003849,GO:0009073	IPR002480	1.25512	6.86296e-05	up	1.65365	1.54574e-06	up	1.30862	0.000313415	up	-0.494824	0.980117	-0.49089	0.843834	-0.190555	0.793732
Marpal_utg000219g0203351				GO:0008137,GO:0055114,GO:0016651		1.25358	4.42996e-08	up	0.952828	0.000127854	up	0.844875	0.000220012	up	0.844334	0.926337	0.664387	1	-0.989004	0.276896
Marpal_utg000018g0047851			consensus disorder prediction			1.25293	0.021335	up	0.921626	0.154526	ns	1.2095	0.0339959	up	0.153935	1	0.353953	1	0.888824	0.163957
Marpal_utg000018g0050061			C-terminal region of a signal peptide.; Region of a membrane-bound protein predicted to be outside the membrane, in the extracellular region.; Hydrophobic region of a signal peptide.; Signal peptide region; N-terminal region of a signal peptide.; Region of a membrane-bound protein predicted to be embedded in the membrane.			1.25258	0.00108527	up	-1.04331	0.377518	ns	1.07367	0.0370485	up	2.37804	0.700257	3.55063	0.0752006	1.72396	0.442419
Marpal_utg000046g0082471			Isopenicillin N synthase signature; non-haem dioxygenase in morphine synthesis N-terminal; 2OG-Fe(II) oxygenase superfamily; Fe(2+) 2-oxoglutarate dioxygenase domain profile.	GO:0016491,GO:0055114	IPR026992; IPR027443; IPR005123	1.25115	0.00149927	up	-0.246941	0.736324	ns	0.0614092	0.938713	ns	-0.172646	1	-0.517096	1	-0.337296	0.765159
Marpal_utg000117g0162771			Transferase family; consensus disorder prediction	GO:0016747	IPR003480; IPR023213	1.25092	0.000423458	up	1.18615	0.00288987	up	1.15011	0.000470469	up	0.015328	1	-0.535614	1	-0.677465	0.378358
Marpal_utg000004g0007451						1.25044	0.310568	ns	0.140248	0.943819	ns	1.13894	0.354421	ns	0.260117	1	0.11881	1	-1.46258	0.00390142
Marpal_utg000122g0166321			Region of a membrane-bound protein predicted to be embedded in the membrane.			1.24763	0.101558	ns	-0.0143176	0.993646	ns	0.406014	0.72344	ns	0.050829	1	0.047674	1	0.099706	0.954312
Marpal_utg000019g0051901			consensus disorder prediction; C-terminal region of a signal peptide.; Region of a membrane-bound protein predicted to be outside the membrane, in the extracellular region.; N-terminal region of a signal peptide.; Signal peptide region; Hydrophobic region of a signal peptide.			1.24738	0.00484322	up	0.812502	0.11912	ns	1.23972	0.00597248	up	-1.23969	1	-0.73144	1	-1.47351	0.385367
Marpal_utg000020g0054521		Cytochrome p450	E-class P450 group I signature; P450 superfamily signature; Cytochrome P450; Cytochrome P450 cysteine heme-iron ligand signature.; Region of a membrane-bound protein predicted to be embedded in the membrane.; Region of a membrane-bound protein predicted to be outside the membrane, in the extracellular region.; Region of a membrane-bound protein predicted to be outside the membrane, in the cytopla…	GO:0005506,GO:0016705,GO:0020037,GO:0055114	IPR002401; IPR001128; IPR036396; IPR017972	1.24658	0.000257116	up	1.73551	2.62699e-06	up	1.73235	7.97754e-07	up	0.156169	1	0.277806	1	-1.31851	0.162207
Marpal_utg000013g0034301						1.2463	0.105533	ns	1.23874	0.0791223	ns	0.566822	0.626437	ns	0.189038	1	0.423365	1	-0.015866	1
Marpal_utg000068g0113741			Region of a membrane-bound protein predicted to be outside the membrane, in the cytoplasm.; Region of a membrane-bound protein predicted to be embedded in the membrane.; Region of a membrane-bound protein predicted to be outside the membrane, in the extracellular region.			1.24456	0.0507993	ns	0.246809	0.811006	ns	1.40215	0.0580289	ns	-0.222003	1	-0.149904	1	-1.08292	0.151349
Marpal_utg000017g0043431			TrkA-C domain; Citrate transporter; Region of a membrane-bound protein predicted to be outside the membrane, in the extracellular region.; Region of a membrane-bound protein predicted to be outside the membrane, in the cytoplasm.; Region of a membrane-bound protein predicted to be embedded in the membrane.; RCK C-terminal domain profile.	GO:0006813,GO:0008324,GO:0016021,GO:0055085	IPR006037; IPR004680; IPR036721	1.24433	0.0279583	up	1.83236	0.0025778	up	1.12375	0.0602606	ns	-1.38323	0.900879	-1.4961	0.522207	0.067659	0.996973
Marpal_utg000057g0099141			Dirigent-like protein; Region of a membrane-bound protein predicted to be outside the membrane, in the extracellular region.; N-terminal region of a signal peptide.; Hydrophobic region of a signal peptide.; Signal peptide region; C-terminal region of a signal peptide.		IPR004265	1.24414	0.103462	ns	0.346342	0.332435	ns	-0.271228	0.336959	ns	-0.706754	0.852339	-0.087812	1	0.300545	0.724735
Marpal_utg000133g0172081			Zinc finger, C3HC4 type (RING finger); consensus disorder prediction; Zinc finger RING-type signature.; Zinc finger RING-type profile.	GO:0046872	IPR001841; IPR013083; IPR018957; IPR017907	1.24414	0.0106888	up	1.50479	0.00337057	up	1.84365	3.27871e-05	up	0.199428	1	-0.108043	1	-0.004264	1
Marpal_utg000119g0165131		Transcription factor	AP2 domain; B3 DNA binding domain; consensus disorder prediction; AP2/ERF domain profile.; B3 DNA-binding domain profile.; B3_DNA; AP2	GO:0003677,GO:0003700,GO:0006355	IPR003340; IPR001471; IPR015300; IPR036955; IPR016177	1.24258	9.36839e-05	up	1.07894	0.00587184	up	1.91929	6.53203e-08	up	-0.080186	1	0.523712	1	0.801104	0.486133
Marpal_utg000049g0086201			consensus disorder prediction			1.24101	0.00150057	up	1.69162	1.12995e-06	up	1.65584	4.46709e-05	up	0.390609	1	0.032441	1	0.017807	1
Marpal_utg000005g0011501			Region of a membrane-bound protein predicted to be embedded in the membrane.; Region of a membrane-bound protein predicted to be outside the membrane, in the extracellular region.; Region of a membrane-bound protein predicted to be outside the membrane, in the cytoplasm.	GO:0016020,GO:0022857,GO:0055085	IPR000109; IPR036259	1.24048	0.162561	ns	3.28897	1.2689e-07	up	2.67894	0.000436807	up	0.427192	1	0.740888	1	1.18864	0.312144
Marpal_utg000070g0119371		Transcription factor	GATA zinc finger; consensus disorder prediction; GATA-type zinc finger domain.; GATA-type zinc finger domain profile.; ZnF_GATA	GO:0003700,GO:0006355,GO:0008270,GO:0043565	IPR000679; IPR013088	1.23893	0.00746541	up	1.52846	0.00152455	up	1.57772	0.000931421	up	-0.037299	1	0.312736	1	0.693017	0.262759
Marpal_utg000068g0113261	GRAS14	Transcription factor	GRAS domain family; consensus disorder prediction; GRAS family profile.		IPR005202; IPR030027	1.23886	0.00405431	up	1.13928	0.103479	ns	1.60999	0.000177258	up	0.91652	0.403939	1.33412	0.00539697	2.17564	1.75294e-07
Marpal_utg000052g0092861			Haem peroxidase superfamily signature; Plant peroxidase signature; Peroxidase; Peroxidases active site signature.; Peroxidases proximal heme-ligand signature.; C-terminal region of a signal peptide.; Hydrophobic region of a signal peptide.; Region of a membrane-bound protein predicted to be outside the membrane, in the extracellular region.; Signal peptide region; N-terminal region of a signal pe…	GO:0004601,GO:0006979,GO:0020037,GO:0055114,GO:0042744	IPR002016; IPR000823; IPR019794; IPR019793; IPR033905; IPR010255	1.23885	1.45021e-05	up	0.878438	0.014829	up	0.909575	0.00327512	up	-0.133403	1	-0.378701	1	0.261951	0.680494
Marpal_utg000018g0046261			Neprosin activation peptide; Neprosin; consensus disorder prediction; Region of a membrane-bound protein predicted to be outside the membrane, in the extracellular region.; N-terminal region of a signal peptide.; Hydrophobic region of a signal peptide.; Signal peptide region; C-terminal region of a signal peptide.		IPR025521; IPR004314	1.23786	0.04954	up	1.1973	0.0669412	ns	1.3561	0.0337314	up	0.897534	0.776525	1.72673	0.00318547	2.02327	0.000259163
Marpal_utg000142g0176541			Chromosome segregation protein Spc25		IPR013255	1.23565	0.000316811	up	1.48947	1.89045e-05	up	1.79317	1.37797e-09	up	0.190416	1	-0.002704	1	0.065069	0.966441
Marpal_utg000059g0101481						1.23552	0.418021	ns	1.03372	0.456758	ns	1.19559	0.297722	ns	-0.100891	1	-0.826864	1	-1.08642	0.222906
Marpal_utg000184g0200361			Chitin-binding domain signature; Chitinase class I; Chitin recognition protein; Chitin recognition or binding domain signature.; Region of a membrane-bound protein predicted to be outside the membrane, in the extracellular region.; N-terminal region of a signal peptide.; Hydrophobic region of a signal peptide.; Signal peptide region; C-terminal region of a signal peptide.; CHITIN-BINDING CHITINAS…	GO:0008061,GO:0004568,GO:0006032,GO:0016998,GO:0005975	IPR001002; IPR000726; IPR016283; IPR036861; IPR018371; IPR023346	1.23464	7.29526e-08	up	0.15771	0.715146	ns	0.346166	0.409409	ns	0.141055	1	-0.420535	1	-0.594481	0.388041
Marpal_utg000106g0152891			BTB/POZ domain; consensus disorder prediction; BTB domain profile.	GO:0005515	IPR000210; IPR011333	1.23378	0.000364889	up	0.911999	0.0112042	up	1.35558	1.16235e-05	up	0.185728	1	0.126827	1	-0.593466	0.213505
Marpal_utg000102g0150731			Tyrosinase copper-binding domain signature; Polyphenol oxidase middle domain; Common central domain of tyrosinase; Protein of unknown function (DUF_B2219); Tyrosinase and hemocyanins CuB-binding region signature.	GO:0008152,GO:0016491,GO:0004097,GO:0055114	IPR002227; IPR022739; IPR022740; IPR008922	1.23118	0.373553	ns	0.467279	0.622817	ns	-0.379264	0.709665	ns	-1.12972	0.998162	-0.399436	1	-0.597578	0.697409
Marpal_utg000090g0143601		Transcription factor	Homeobox associated leucine zipper; Homeobox domain; HD-ZIP protein N terminus; consensus disorder prediction; 'Homeobox' domain signature.; 'Homeobox' domain profile.; homeodomain	GO:0003700,GO:0006355,GO:0043565,GO:0003677,GO:0005634	IPR003106; IPR001356; IPR006712; IPR017970; IPR009057	1.22975	0.000348065	up	0.671376	0.0945431	ns	0.966477	0.00769374	up	-0.036891	1	0.077091	1	0.28944	0.691255
Marpal_utg000185g0200931			4Fe-4S binding domain; 4Fe-4S ferredoxin-type iron-sulfur binding region signature.; 4Fe-4S ferredoxin-type iron-sulfur binding domain profile.		IPR017896; IPR017900	1.22874	0.179472	ns	1.46837	0.0441284	up	1.36449	0.298402	ns	-0.01643	1	0.379315	1	0.407677	0.635805
Marpal_utg000071g0119651			Plant peroxidase signature; Peroxidase; Plant heme peroxidase family profile.	GO:0004601,GO:0006979,GO:0020037,GO:0055114	IPR000823; IPR002016; IPR010255	1.22773	0.13166	ns	0.704513	0.394738	ns	0.144812	0.883498	ns	0.469842	1	-0.327553	1	0.222582	0.903992
Marpal_utg000017g0041621			Lytic transglycolase; Region of a membrane-bound protein predicted to be outside the membrane, in the extracellular region.; N-terminal region of a signal peptide.; C-terminal region of a signal peptide.; Signal peptide region; Hydrophobic region of a signal peptide.; Expansin, family-45 endoglucanase-like domain profile.; Region of a membrane-bound protein predicted to be embedded in the membran…		IPR007112; IPR009009; IPR036908	1.22741	0.0293812	up	0.484141	0.592949	ns	0.557003	0.484962	ns	0.105968	1	-0.747995	1	-1.81858	0.058108
Marpal_utg000090g0142151		Cell wall	Glycosyl hydrolase family 16 signature; Xyloglucan endo-transglycosylase (XET) C-terminus; Glycosyl hydrolases family 16; N-terminal region of a signal peptide.; Hydrophobic region of a signal peptide.; C-terminal region of a signal peptide.; Region of a membrane-bound protein predicted to be outside the membrane, in the extracellular region.; Signal peptide region; Glycosyl hydrolases family 16 …	GO:0010411,GO:0016762,GO:0042546,GO:0004553,GO:0005975,GO:0005618,GO:0006073,GO:0048046	IPR008264; IPR016455; IPR010713; IPR000757; IPR013320	1.22564	3.25333e-05	up	1.04422	0.0114046	up	1.10714	0.00123743	up	-0.210737	1	-0.425181	1	-0.384156	0.532379
Marpal_utg000052g0092921						1.22534	0.316665	ns	0.546502	0.783541	ns	0.523382	0.728329	ns	2.0715	0.40669	0.73182	1	-1.36373	0.30207
Marpal_utg000180g0199651			Ribosomal protein L33; rpmG_bact: ribosomal protein bL33; Ribosomal protein L33 signature.; 50S ribosomal protein L33 [rpmG].	GO:0003735,GO:0005622,GO:0005840,GO:0006412	IPR001705; IPR038584; IPR018264; IPR011332	1.22428	0.00122923	up	0.93366	0.0361856	up	0.9546	0.00111793	up	-0.291391	1	0.305582	1	-0.674638	0.420815
Marpal_utg000005g0011161			Histone H3 signature; Core histone H2A/H2B/H3/H4; consensus disorder prediction; Histone H3 signature 2.; Histone H3 signature 1.	GO:0000786,GO:0003677,GO:0046982	IPR000164; IPR007125; IPR009072	1.22358	0.000586381	up	1.39996	0.000471672	up	1.59321	2.76646e-06	up	0.381125	1	-0.103849	1	-0.307077	0.70351
Marpal_utg000075g0125171			Transferrin signature; Transferrin; consensus disorder prediction; Signal peptide region; Region of a membrane-bound protein predicted to be outside the membrane, in the cytoplasm.; N-terminal region of a signal peptide.; Region of a membrane-bound protein predicted to be outside the membrane, in the extracellular region.; C-terminal region of a signal peptide.; Hydrophobic region of a signal pep…		IPR001156	1.22299	0.0014745	up	0.591672	0.241573	ns	0.955873	0.0418496	up	-0.074211	1	-0.273469	1	0.428223	0.556604
Marpal_utg000003g0004681			AWPM-19-like family; Region of a membrane-bound protein predicted to be outside the membrane, in the extracellular region.; Region of a membrane-bound protein predicted to be embedded in the membrane.; Region of a membrane-bound protein predicted to be outside the membrane, in the cytoplasm.		IPR008390	1.22291	0.000813195	up	0.32403	0.554619	ns	0.986461	0.0144528	up	-0.232828	1	-0.101606	1	0.379479	0.499429
Marpal_utg000075g0124371		Kinase S/T	Protein kinase domain; consensus disorder prediction; Protein kinases ATP-binding region signature.; Serine/Threonine protein kinases active-site signature.; Region of a membrane-bound protein predicted to be embedded in the membrane.; Region of a membrane-bound protein predicted to be outside the membrane, in the cytoplasm.; Region of a membrane-bound protein predicted to be outside the membrane…	GO:0005524,GO:0004672,GO:0006468,GO:0004674	IPR000719; IPR024171; IPR017441; IPR008271; IPR011009	1.22259	0.00198709	up	0.920006	0.04568	up	0.917667	0.0230842	up	-0.405896	1	-0.041494	1	-0.202212	0.774882
Marpal_utg000008g0016141			OPT_sfam: oligopeptide transporter, OPT superfamily; OPT oligopeptide transporter protein; ISP4_OPT: small oligopeptide transporter, OPT family; consensus disorder prediction; Region of a membrane-bound protein predicted to be outside the membrane, in the extracellular region.; Region of a membrane-bound protein predicted to be embedded in the membrane.; Region of a membrane-bound protein predict…	GO:0055085	IPR004813; IPR004648	1.22144	2.16458e-06	up	1.60611	2.00157e-09	up	1.51861	1.18384e-09	up	0.185107	1	0.230315	1	0.728721	0.263423
Marpal_utg000005g0011291			consensus disorder prediction; C-terminal region of a signal peptide.; Region of a membrane-bound protein predicted to be outside the membrane, in the extracellular region.; N-terminal region of a signal peptide.; Signal peptide region; Hydrophobic region of a signal peptide.; Region of a membrane-bound protein predicted to be embedded in the membrane.			1.22123	0.000124851	up	1.56209	4.94427e-06	up	1.45709	1.54529e-06	up	-0.098688	1	-0.273583	1	-0.531091	0.524463
Marpal_utg000074g0123381						1.22115	0.302757	ns	-0.799727	0.637305	ns	-0.101916	0.955806	ns	0.579671	0.923438	0.011291	1	-0.064642	0.95986
Marpal_utg000013g0033451			Region of a membrane-bound protein predicted to be outside the membrane, in the extracellular region.; Region of a membrane-bound protein predicted to be embedded in the membrane.; Region of a membrane-bound protein predicted to be outside the membrane, in the cytoplasm.			1.21937	0.070154	ns	0.0928573	0.938685	ns	0.354361	0.679742	ns	0.317727	1	0.843154	1	0.47035	0.776719
Marpal_utg000010g0022191			Uncharacterized protein conserved in bacteria (DUF2236); Putative undecaprenyl diphosphate synthase; uppS: di-trans,poly-cis-decaprenylcistransferase; Region of a membrane-bound protein predicted to be embedded in the membrane.; Region of a membrane-bound protein predicted to be outside the membrane, in the extracellular region.; Region of a membrane-bound protein predicted to be outside the memb…	GO:0016765	IPR018713; IPR001441; IPR036424	1.21924	0.110138	ns	0.5974	0.658864	ns	1.08468	0.14822	ns	1.44632	0.00131843	2.0745	3.21705e-09	1.72917	1.30396e-06
Marpal_utg000058g0100491			Armadillo/plakoglobin ARM repeat profile.	GO:0005515,GO:0005488	IPR000225; IPR011989; IPR016024	1.21782	0.001102	up	1.19552	0.0016859	up	0.831845	0.0429991	up	-0.089996	1	-0.460771	1	-0.57947	0.347439
Marpal_utg000071g0119721		Proteolysis	Xylanase inhibitor C-terminal; Xylanase inhibitor N-terminal; N-terminal region of a signal peptide.; Hydrophobic region of a signal peptide.; C-terminal region of a signal peptide.; Signal peptide region; Region of a membrane-bound protein predicted to be outside the membrane, in the extracellular region.; Peptidase family A1 domain profile.	GO:0004190,GO:0006508	IPR021109; IPR032799; IPR032861; IPR001461; IPR033121	1.21779	0.018088	up	-0.593119	0.658009	ns	0.490075	0.440168	ns	0.203507	1	1.13801	0.539505	0.769389	0.480813
Marpal_utg000055g0096951						1.21741	0.00227015	up	1.39514	0.00203502	up	1.24704	0.001961	up	-0.03049	1	-0.40626	1	-0.296854	0.70351
Marpal_utg000017g0042271			Hemerythrin HHE cation binding domain; Region of a membrane-bound protein predicted to be outside the membrane, in the extracellular region.; C-terminal region of a signal peptide.; Signal peptide region; Hydrophobic region of a signal peptide.; N-terminal region of a signal peptide.		IPR012312	1.21646	0.00751485	up	1.1952	0.0394804	up	1.45324	0.00109178	up	-0.173147	1	-0.737827	1	-0.718354	0.50894
Marpal_utg000068g0113401			Signal peptide region; C-terminal region of a signal peptide.; N-terminal region of a signal peptide.; Hydrophobic region of a signal peptide.; Region of a membrane-bound protein predicted to be outside the membrane, in the extracellular region.; Region of a membrane-bound protein predicted to be embedded in the membrane.			1.21554	0.0145662	up	0.741406	0.414559	ns	1.00684	0.0711561	ns	3.66986	7.56045e-22	6.54869	1.01993e-63	7.44488	7.16104e-76
Marpal_utg000079g0130401			Haem peroxidase superfamily signature; Plant peroxidase signature; Peroxidase; Peroxidases proximal heme-ligand signature.; Peroxidases active site signature.; N-terminal region of a signal peptide.; Hydrophobic region of a signal peptide.; Signal peptide region; C-terminal region of a signal peptide.; Region of a membrane-bound protein predicted to be outside the membrane, in the extracellular r…	GO:0004601,GO:0006979,GO:0020037,GO:0055114,GO:0042744	IPR002016; IPR000823; IPR019793; IPR019794; IPR033905; IPR010255	1.21501	0.0690503	ns	1.14172	0.148223	ns	1.32752	0.0480492	up	-0.335496	1	-0.85003	1	-1.71062	0.40981
Marpal_utg000013g0034091			Polyketide cyclase / dehydrase and lipid transport; consensus disorder prediction; PYR_PYL_RCAR_like		IPR023393; IPR019587	1.21408	0.000716399	up	0.268249	0.634622	ns	0.699136	0.186401	ns	2.60489	0.0139703	2.40806	0.00995078	1.52872	0.172694
Marpal_utg000056g0097661						1.21373	0.00469443	up	0.807729	0.25163	ns	0.885064	0.0507545	ns	0.171883	1	0.072484	1	-0.480195	0.761888
Marpal_utg000018g0051341				GO:0005515	IPR036047	1.21369	6.26484e-05	up	0.443831	0.30867	ns	0.7933	0.020661	up	0.49173	1	-0.222714	1	-0.835309	0.228337
Marpal_utg000172g0194831						1.21272	0.205806	ns	1.39239	0.0861927	ns	0.668925	0.529341	ns	NA	NA	NA	NA	NA	NA
Marpal_utg000017g0041861		F-box	F-box-like; consensus disorder prediction	GO:0005515	IPR006553; IPR032675; IPR001810; IPR036047	1.21201	0.0325599	up	-1.15729	0.239066	ns	0.791516	0.204648	ns	0.235701	1	0.710741	1	0.340213	0.881985
Marpal_utg000036g0072911			consensus disorder prediction; Region of a membrane-bound protein predicted to be outside the membrane, in the cytoplasm.; Region of a membrane-bound protein predicted to be outside the membrane, in the extracellular region.; Region of a membrane-bound protein predicted to be embedded in the membrane.			1.20867	0.024426	up	1.40337	0.0146976	up	0.962779	0.194503	ns	-0.230161	1	-0.420051	1	-0.092763	0.927246
Marpal_utg000118g0164501			consensus disorder prediction			1.20855	0.00549477	up	0.832393	0.123669	ns	1.11596	0.0490756	up	0.436653	1	-0.111736	1	0.354641	0.60087
Marpal_utg000159g0183311					IPR032675	1.20819	0.00011951	up	1.226	0.000212576	up	1.01758	0.00310977	up	0.674124	0.895449	-0.060113	1	0.348793	0.673488
Marpal_utg000032g0065911			C-terminal region of a signal peptide.; Region of a membrane-bound protein predicted to be outside the membrane, in the extracellular region.; N-terminal region of a signal peptide.; Signal peptide region; Hydrophobic region of a signal peptide.			1.20816	0.178084	ns	0.0584249	0.976993	ns	0.605026	0.603562	ns	0.013651	1	-0.42348	1	-0.272941	0.860094
Marpal_utg000002g0003401						1.20666	0.0188941	up	1.16952	0.0494893	up	1.41389	0.0144528	up	-0.005644	1	-0.004554	1	-0.228422	0.795371
Marpal_utg000018g0050221			Chlorophyll A-B binding protein	GO:0009765,GO:0016020	IPR023329; IPR022796; IPR001344	1.20664	5.53318e-06	up	1.20161	0.0062035	up	1.53355	1.65095e-06	up	-0.436592	1	0.319515	1	-0.054715	0.980577
Marpal_utg000049g0087161			Plant phospholipid transfer protein signature; Probable lipid transfer; consensus disorder prediction; Region of a membrane-bound protein predicted to be embedded in the membrane.; N-terminal region of a signal peptide.; Region of a membrane-bound protein predicted to be outside the membrane, in the extracellular region.; Hydrophobic region of a signal peptide.; Signal peptide region; C-terminal …	GO:0006869,GO:0008289	IPR000528; IPR016140; IPR036312	1.20484	0.000198449	up	1.89497	1.35167e-07	up	1.70823	3.88459e-07	up	-0.002419	1	0.075274	1	0.104748	0.930021
Marpal_utg000225g0205601				GO:0009523,GO:0015979,GO:0016020,GO:0042301,GO:0050821		1.2043	0.669212	ns	0.67952	0.888096	ns	0.97725	0.751875	ns	-2.07907	1	1.38665	1	-0.767426	0.84678
Marpal_utg000019g0053151		Peptidase inhibitor	Potato inhibitor I family; Region of a membrane-bound protein predicted to be outside the membrane, in the extracellular region.; Signal peptide region; Hydrophobic region of a signal peptide.; C-terminal region of a signal peptide.; N-terminal region of a signal peptide.; INHIBITOR PROTEASE PROTEINASE SERINE I DIRECT SEQUENCING PRECURSOR SIGNAL MPI	GO:0004867,GO:0009611	IPR000864; IPR036354	1.2041	0.00240151	up	0.435725	0.446142	ns	0.797909	0.219289	ns	0.490836	1	0.150239	1	-0.610919	0.539556
Marpal_utg000055g0096991			2A0108: nitrite transporter; Major Facilitator Superfamily; consensus disorder prediction; Region of a membrane-bound protein predicted to be outside the membrane, in the cytoplasm.; Region of a membrane-bound protein predicted to be embedded in the membrane.; Region of a membrane-bound protein predicted to be outside the membrane, in the extracellular region.; Major facilitator superfamily (MFS)…	GO:0015112,GO:0015113,GO:0015706,GO:0015707,GO:0016021,GO:0055085	IPR004737; IPR011701; IPR020846; IPR036259	1.20385	0.0916902	ns	0.379106	0.692941	ns	0.672493	0.448484	ns	0.381613	1	-0.47289	1	-0.948481	0.471113
Marpal_utg000079g0131161		Proteolysis	Serine carboxypeptidase; Serine carboxypeptidases, serine active site.; Prokaryotic membrane lipoprotein lipid attachment site profile.	GO:0004185,GO:0006508	IPR029058; IPR001563; IPR018202	1.20228	0.23367	ns	1.55685	0.0161333	up	1.89879	0.000327569	up	0.183024	1	0.69383	1	0.374973	0.885836
Marpal_utg000172g0193291						1.19984	0.179049	ns	-0.254213	0.887899	ns	1.00547	0.317881	ns	NA	NA	NA	NA	NA	NA
Marpal_utg000106g0152941						1.19919	0.047236	up	0.766403	0.240607	ns	0.446974	0.497479	ns	0.386969	1	0.190555	1	0.252409	0.76067
Marpal_utg000103g0151221			Ribonuclease III domain; double strand RNA binding domain from DEAD END PROTEIN 1; Double-stranded RNA binding motif; Ribonuclease III family signature.; Ribonuclease 3 [rnc].; Double stranded RNA-binding domain (dsRBD) profile.; Ribonuclease III family domain profile.; DSRM; RIBOc	GO:0004525,GO:0006396,GO:0003723,GO:0016075	IPR000999; IPR014720; IPR036389; IPR011907	1.19898	0.05818	ns	-0.170431	0.882306	ns	1.2234	0.0811033	ns	-0.162223	1	-0.319592	1	-1.30012	0.143115
Marpal_utg000018g0051331			consensus disorder prediction; Region of a membrane-bound protein predicted to be embedded in the membrane.; Region of a membrane-bound protein predicted to be outside the membrane, in the extracellular region.; Region of a membrane-bound protein predicted to be outside the membrane, in the cytoplasm.			1.1985	0.147448	ns	1.91861	0.00397461	up	1.65577	0.00955966	up	0.32619	1	0.202691	1	-2.26279	0.0034259
Marpal_utg000081g0134011			twin BRCT domain; Zinc finger, C3HC4 type (RING finger); consensus disorder prediction; Zinc finger RING-type signature.; Zinc finger PHD-type profile.; Zinc finger RING-type profile.; BRCT domain profile.; BRCT	GO:0046872	IPR001357; IPR001965; IPR001841; IPR036420; IPR013083; IPR018957; IPR017907; IPR019787; IPR011011	1.19666	0.0143556	up	1.28569	0.0172721	up	1.48945	0.00442973	up	0.177751	1	0.088356	1	0.331257	0.769077
Marpal_utg000095g0145891			Fatty acid desaturase; Domain of unknown function (DUF3474); Region of a membrane-bound protein predicted to be outside the membrane, in the extracellular region.; Region of a membrane-bound protein predicted to be embedded in the membrane.; Region of a membrane-bound protein predicted to be outside the membrane, in the cytoplasm.; Delta12-FADS-like	GO:0006629,GO:0016717,GO:0055114	IPR005804; IPR021863	1.19663	0.00158373	up	1.40133	0.00275765	up	1.52222	0.000152264	up	-0.224231	1	0.073803	1	0.552478	0.442419
Marpal_utg000012g0030771				GO:0000786,GO:0003677,GO:0005634,GO:0046982,GO:0006334		1.19408	7.71517e-06	up	1.46864	8.67765e-08	up	1.61227	2.71535e-11	up	0.269807	1	0.006644	1	-0.197949	0.847301
[truncated: 18,026 more rows]
[truncated: 27 more columns]

## Sheet: 2C_Overlap_statistics
	Category	Obs1	Obs2	length_Obs1	length_Obs2	observed_overlap	Random_Q001	Random_Q01	Random_Q05	Random_Q95	Random_Q99	Random_Q999	Random_Q9999	rank
[truncated: 4 more rows]
