# Supplementary material for: Conservation of symbiotic signaling since the most recent common ancestor of land plants
Source: Proc Natl Acad Sci U S A. 2024 Dec 31;122(1):e2408539121. doi: 10.1073/pnas.2408539121 (PMC11725925; doi:10.1073/pnas.2408539121)
Supplement: Supplementary file 3 — Dataset S02 (XLSX) [file pnas.2408539121.sd02.xlsx]

## Sheet: Dataset S2
Dataset S2. List of constructs used in this study.
CYCLOPS DD sequences were determined according to clustal Omega alignment with MtCYCLOPS DD (S50D and S155D). All plasmids are available at https://www.ensa.ac.uk/
Plasmids used in GoldenGate clonings (ref. 46)
Name	Description		Antagro	Anthoceros agrestis
EC41722	L1M-ELE-1		Distri	Discaria trinvervis
EC41744	L1M-ELE-2		Fraves	Fragaria vesca
EC41766	L1M-ELE-3		Horvul	Hordeum vulgare
EC41780	L1M-ELE-4		Lj	Lotus japonicus
EC47802	L1M-R1 vector		Mimpud	Mimosa pudica
EC47811	L1M-R2 vector		Mpa	Marchantia paleacea
EC47822	L1M-R3 vector		Mp	Marchantia polymorpha
EC47831	L1M-R4 vector		Mt	Medicago truncatula
EC50507	pL2V vector		Nissho	Nissolia shottii
			Petaxi	Petunia axillaris
			Zeamay	Zea mays
	Reference number	Construct	Experiment	Backbone	Position 1	Position 2	Position 3	Position 4	Position 5
L2 expression vectors	2PMD_231	pL2B-DsRED-pCYC-RE:GUS-T35S	GUS expression in Medicago truncatula and Nissolia brasiliensis	pL2V-EC50507	L1M-R1-pAtUBI10-dsRed	L1M-R2-pCYC-RE:GUS	L1M-ELE-2
	2PMD_195	pL2B-DsRED-pLjUBI-MtCYCLOPS-DD_pCYC-RE:GUS	CYCLOPS autoactivation assays in Medicago truncatula and Nissolia brasiliensis hairy roots	pL2V-EC50507	L1M-R1-pAtUBI10-dsRed	L1M-R2-pLjUBI-MtCYCLOPS-DD	L1M-R3-pCYC-RE:GUS	L1M-ELE-3
	2PMD_197	pL2B-DsRED-pLjUBI-DistriCYCLOPS-DD_pCYC-RE:GUS	CYCLOPS autoactivation assays in Medicago truncatula hairy roots	pL2V-EC50507	L1M-R1-pAtUBI10-dsRed	L1M-R2-pLjUBI-DistriCYCLOPS-DD	L1M-R3-pCYC-RE:GUS	L1M-ELE-3
	2PMD_199	pL2B-DsRED-pLjUBI-NisshoCYCLOPS-DD_pCYC-RE:GUS	CYCLOPS autoactivation assays in Medicago truncatula hairy roots	pL2V-EC50507	L1M-R1-pAtUBI10-dsRed	L1M-R2-pLjUBI-NisshoCYCLOPS-DD	L1M-R3-pCYC-RE:GUS	L1M-ELE-3
	2PMD_201	pL2B-DsRED-pLjUBI-MimpudCYCLOPS-DD_pCYC-RE:GUS	CYCLOPS autoactivation assays in Medicago truncatula hairy roots	pL2V-EC50507	L1M-R1-pAtUBI10-dsRed	L1M-R2-pLjUBI-MimpudCYCLOPS-DD	L1M-R3-pCYC-RE:GUS	L1M-ELE-3
	2PMD_203	pL2B-DsRED-pLjUBI-ZeamayCYCLOPS-DD_pCYC-RE:GUS	CYCLOPS autoactivation assays in Medicago truncatula hairy roots	pL2V-EC50507	L1M-R1-pAtUBI10-dsRed	L1M-R2-pLjUBI-ZeamayCYCLOPS-DD	L1M-R3-pCYC-RE:GUS	L1M-ELE-3
	2PMD_236	pL2B-DsRED-pLjUBI-HorvulCYCLOPS-DD_pCYC-RE:GUS	CYCLOPS autoactivation assays in Medicago truncatula hairy roots	pL2V-EC50507	L1M-R1-pAtUBI10-dsRed	L1M-R2-pLjUBI-HorvulCYCLOPS-DD	L1M-R3-pCYC-RE:GUS	L1M-ELE-3
	2PMD_268	pL2B-DsRED-pLjUBI-MpaCYCLOPS-DD_pCYC-RE:GUS	CYCLOPS autoactivation assays in Medicago truncatula hairy roots	pL2V-EC50507	L1M-R1-pAtUBI10-dsRed	L1M-R2-pLjUBI-MpaCYCLOPS-DD	L1M-R3-pCYC-RE:GUS	L1M-ELE-3
	2PMD_416	pL2B-DsRED-pLjUBI-FravesCYCLOPS-DD_pCYC-RE:GUS	CYCLOPS autoactivation assays in Medicago truncatula hairy roots	pL2V-EC50507	L1M-R1-pAtUBI10-dsRed	L1M-R2-pLjUBI-FravesCYCLOPS-DD	L1M-R3-pCYC-RE:GUS	L1M-ELE-3
	2PMD_831	pL2B-DsRED-pLjUBI-PetaxiCYCLOPS-DD_pCYC-RE:GUS	CYCLOPS autoactivation assays in Medicago truncatula hairy roots	pL2V-EC50507	L1M-R1-pAtUBI10-dsRed	L1M-R2-pLjUBI-PetaxiCYCLOPS-DD	L1M-R3-pCYC-RE:GUS	L1M-ELE-3
	2PMD_869	pL2B-DsRED-pLjUBI-AntagroCYCLOPS-DD_pCYC-RE:GUS	CYCLOPS autoactivation assays in Medicago truncatula hairy roots	pL2V-EC50507	L1M-R1-pAtUBI10-dsRed	L1M-R2-pLjUBI-AntagroCYCLOPS-DD	L1M-R3-pCYC-RE:GUS	L1M-ELE-3
	2PMD_272	pL2B-HYG-pCYC-RE:GUS-T35S	GUS expression in Marchantia paleacea	pL2V-EC50507	L1M-R1-p35S-HYG	L1M-R2-pCYC-RE:GUS	L1M-ELE-2
	2PMD_273	pL2B-HYG-pMpEF1a-MpaCYCLOPS-DD_pCYC-RE:GUS	CYCLOPS autoactivation assays in Marchantia paleacea	pL2V-EC50507	L1M-R1-p35S-HYG	L1M-R2-pMpEF1a-MpaCYCLOPS-DD	L1M-R3-pCYC-RE:GUS	L1M-ELE-3
	2PMD_572	pL2B-HYG-pMpaCYCLOPS:GUS	GUS expression in Marchantia paleacea	pL2V-EC50507	L1M-R1-p35S-HYG	L1M-R2-pMpaCYCLOPS:GUS	L1M-ELE-2
	2PMD_902	pl2B-HYG-pMpEF1a:AtCas9-pMpaU6-1:MpaSYMRK-CRISPR1	CRISPR in Marchantia paleacea	pL2V-EC50507	L1M-R1-p35S-HYG	L1M-R2-pMpEF1a:AtCas9:NLS	L1M-R3-pMpaU6-1:MpaSYMRK-1 sgRNA-tRNAP	L1M-R4-pMpaU6-1:MpaSYMRK-2 sgRNA-tRNAP	L1M-ELE-4
	2PMD_903	pl2B-HYG-pMpEF1a:AtCas9-pMpaU6-1:MpaSYMRK-CRISPR2	CRISPR in Marchantia paleacea	pL2V-EC50507	L1M-R1-p35S-HYG	L1M-R2-pMpEF1a:AtCas9:NLS	L1M-R3-pMpaU6-1:MpaSYMRK-3 sgRNA-tRNAP	L1M-R4-pMpaU6-1:MpaSYMRK-4 sgRNA-tRNAP	L1M-ELE-4
	2PMD_908	pl2B-HYG-pMpEF1a:AtCas9-pMpaU6-1:MpaCCaMK-CRISPR1	CRISPR in Marchantia paleacea	pL2V-EC50507	L1M-R1-p35S-HYG	L1M-R2-pMpEF1a:AtCas9:NLS	L1M-R3-pMpaU6-1:MpaCCaMK-1 sgRNA-tRNAP	L1M-R4-pMpaU6-1:MpaCCaMK-2 sgRNA-tRNAP	L1M-ELE-4
	2PMD_909	pl2B-HYG-pMpEF1a:AtCas9-pMpaU6-1:MpaCCaMK-CRISPR2	CRISPR in Marchantia paleacea	pL2V-EC50507	L1M-R1-p35S-HYG	L1M-R2-pMpEF1a:AtCas9:NLS	L1M-R3-pMpaU6-1:MpaCCaMK-3 sgRNA-tRNAP	L1M-R4-pMpaU6-1:MpaCCaMK-4 sgRNA-tRNAP	L1M-ELE-4
	2PMD_910	pl2B-HYG-pMpEF1a:AtCas9-pMpaU6-1:MpaCCaMK-CRISPR3	CRISPR in Marchantia paleacea	pL2V-EC50507	L1M-R1-p35S-HYG	L1M-R2-pMpEF1a:AtCas9:NLS	L1M-R3-pMpaU6-1:MpaCCaMK-5 sgRNA-tRNAP	L1M-R4-pMpaU6-1:MpaCCaMK-6 sgRNA-tRNAP	L1M-ELE-4
	2PMD_664	pl2B-HYG-pMpEF1a:AtCas9-pMpU6-1:MpaCYCLOPS-CRISPR1	CRISPR in Marchantia paleacea	pL2V-EC50507	L1M-R1-p35S-HYG	L1M-R2-pMpEF1a:AtCas9:NLS	L1M-R3-pMpU6-1:CYCLOPS 1_sgRNA-tRNAP	L1M-R4-pMpU6-1:CYCLOPS 2_sgRNA-tRNAP	L1M-ELE-4
	2PMD_665	pl2B-HYG-pMpEF1a:AtCas9-pMpU6-1:MpaCYCLOPS-CRISPR2	CRISPR in Marchantia paleacea	pL2V-EC50507	L1M-R1-p35S-HYG	L1M-R2-pMpEF1a:AtCas9:NLS	L1M-R3-pMpU6-1:CYCLOPS 3_sgRNA-tRNAP	L1M-R4-pMpU6-1:CYCLOPS 4_sgRNA-tRNAP	L1M-ELE-4
	2PMD_667	pl2B-HYG-pMpEF1a:AtCas9-pMpU6-1:MpaCYCLOPS-CRISPR4	CRISPR in Marchantia paleacea	pL2V-EC50507	L1M-R1-p35S-HYG	L1M-R2-pMpEF1a:AtCas9:NLS	L1M-R3-pMpU6-1:CYCLOPS 7_sgRNA-tRNAP	1M-R4-pMpU6-1:CYCLOPS 8_sgRNA-tRNAP	L1M-ELE-4
	2PMD_265	pL2B-HYG-pMpEF1a-MpaCYCLOPS-DD	Transcriptomics in Marchantia paleacea	pL2V-EC50507	L1M-R1-p35S-HYG	L1M-R2-pMpEF1a-MpaCYCLOPS-DD	L1M-ELE-2
	2PMD_311	pL2B-HYG-pMpEF1a-MtCYCLOPS-DD	Transcriptomics in Marchantia paleacea	pL2V-EC50507	L1M-R1-p35S-HYG	L1M-R2-pMpEF1a-MtCYCLOPS-DD	L1M-ELE-2
	2PMD_312	pL2B-HYG-pMpEF1a-MtCCaMK-Kin	Transcriptomics in Marchantia paleacea	pL2V-EC50507	L1M-R1-p35S-HYG	L1M-R2-pMpEF1a-MtCCaMK-Kin	L1M-ELE-2
	2PMD_132	pL2B-HYG-EmptyVector	Transcriptomics in Marchantia paleacea	pL2V-EC50507	L1M-R1-p35S-HYG	L1M-ELE-1
	2PMD_880	pL2B-CHS-pMpEF1a-MpaCYCLOPS-CRISPR-res-pLjCYC-GUS	Retransformation of Marchantia paleacea	pL2V-EC50507	L1M-R1-p35S-ChlorosulfuronR_V2-T35S	L1M-R2-pMpEF1a-MpalCYCLOPS_CRISPR_R	L1M-R3-pCYC-RE:GUS	L1M-ELE-3
	2PMD_915	pL2B-CHS-pLjCYC-GUS-T35S	Retransformation of Marchantia paleacea	pL2V-EC50507	L1M-R1-p35S-ChlorosulfuronR_V2-T35S	L1M-R2-pCYC-RE:GUS	L1M-ELE-2
	2PMD_1082	pL2B-CHS-pMpEF1a-MpaCCaMK-CRISPR-Res-pLjCYC-GUS	Retransformation of Marchantia paleacea	pL2V-EC50507	L1M-R1-p35S-ChlorosulfuronR_V2-T35S	L1M-R2-pMpEF1a-MpaCCaMK_CRISPR_R	L1M-R3-pCYC-RE:GUS	L1M-ELE-3
	2PMD_1290	pl2B-CHS-pMpEF1a-MpaSYMRK_CRISPRR-Res-pCYCRE-GUS	Retransformation of Marchantia paleacea	pL2V-EC50507	L1M-R1-p35S-ChlorosulfuronR_V2-T35S	L1M-R2-pMpEF1a-MpaSYMRK_CRISPR-R	L1M-R3-pCYC-RE:GUS	L1M-ELE-3
	Reference number	Construct	Experiment	Backbone	Position 1	Position 2	Position 3	Position 4
L1	EC15030	L1M-R1-p35S-HYG	selection marker for Marchantia paleaceas stable lines	EC47811-L1M-R2 vector	pL0M-PU-p35S	pL0M-SC-Hygromycin		tNOS
	A3	L1M-R1-pAtUBI10-dsRed	hairy root selection marker for Medicago truncatula and Nissolia brasiliensis	EC47811-L1M-R2 vector	pL0M-PU-pAtUBI10	pL0M-SC-DsRed		t35S
	1PMD_223	L1M-R2-pCYC-RE:GUS	GUS expression in Medicago truncatula and Nissolia brasiliensis	EC47811-L1M-R2 vector	pL0M-PU-Lj_2xCYC_RE_pminNIN_Singh2014	pL0M-SC-GUS		t35S
	1PMD_224	L1M-R3-pCYC-RE:GUS	GUS expression in Medicago truncatula and Nissolia brasiliensis	EC47822-L1M-R2 vector	pL0M-PU-Lj_2xCYC_RE_pminNIN_Singh2014	pL0M-SC-GUS		t35S
	1PMD_187	L1M-R2-pLjUBI-MtCYCLOPS-DD	CYCLOPS autoactivation assays in Medicago truncatula and Nissolia brasiliensis hairy roots	EC47811-L1M-R2 vector	pL0M-PU-LjUBI1	pL0M-SC-MtCYCLOPS-DD		t35S
	1PMD_159	L1M-R2-pLjUBI-DistriCYCLOPS-DD	CYCLOPS autoactivation assays in Medicago truncatula hairy roots	EC47811-L1M-R2 vector	pL0M-PU-LjUBI1	pL0M-SC-DistriCYCLOPS-DD		t35S
	1PMD_179	L1M-R2-pLjUBI-NisshoCYCLOPS-DD	CYCLOPS autoactivation assays in Medicago truncatula hairy roots	EC47811-L1M-R2 vector	pL0M-PU-LjUBI1	pL0M-SC-NisshoCYCLOPS-DD		t35S
	1PMD_169	L1M-R2-pLjUBI-MimpudCYCLOPS-DD	CYCLOPS autoactivation assays in Medicago truncatula hairy roots	EC47811-L1M-R2 vector	pL0M-PU-LjUBI1	pL0M-SC-MimpudCYCLOPS-DD		t35S
	1PMD_213	L1M-R2-pLjUBI-ZeamayCYCLOPS-DD	CYCLOPS autoactivation assays in Medicago truncatula hairy roots	EC47811-L1M-R2 vector	pL0M-PU-LjUBI1	pL0M-SC-ZeamayCYCLOPS-DD		t35S
	1PMD_243	L1M-R2-pLjUBI-HorvulCYCLOPS-DD	CYCLOPS autoactivation assays in Medicago truncatula hairy roots	EC47811-L1M-R2 vector	pL0M-PU-LjUBI1	pL0M-SC-HorvulCYCLOPS-DD		t35S
	1PMD_235	L1M-R2-pLjUBI-MpaCYCLOPS-DD	CYCLOPS autoactivation assays in Medicago truncatula hairy roots	EC47811-L1M-R2 vector	pL0M-PU-LjUBI1	pL0M-SC-MpaCYCLOPS-DD		t35S
	1PMD_423	L1M-R2-pLjUBI-FravesCYCLOPS-DD	CYCLOPS autoactivation assays in Medicago truncatula hairy roots	EC47811-L1M-R2 vector	pL0M-PU-LjUBI1	pL0M-SC-FravesCYCLOPS-DD		t35S
	1PMD_812	L1M-R2-pLjUBI-PetaxiCYCLOPS-DD	CYCLOPS autoactivation assays in Medicago truncatula hairy roots	EC47811-L1M-R2 vector	pL0M-PU-LjUBI1	pL0M-SC-PetaxiCYCLOPS-DD		t35S
	1PMD_838	L1M-R2-pLjUBI-AntagroCYCLOPS-DD	CYCLOPS autoactivation assays in Medicago truncatula hairy roots	EC47811-L1M-R2 vector	pL0M-PU-LjUBI1	pL0M-SC-AntagroCYCLOPS-DD		t35S
	1PMD_269	L1M-R2-pMpEF1a-MpaCYCLOPS-DD	GUS expression in Marchantia paleacea	EC47811-L1M-R2 vector	pL0M-PU-pMpEF1a	pL0M-SC-MpaCYCLOPS-DD		t35S
	1PMD_570	L1M-R2-pMpaCYCLOPS:GUS	GUS expression in Marchantia paleacea	EC47811-L1M-R2 vector	pL0M-PU-pMpaCYCLOPS (2.4kb)	pL0M-SC-GUS		t35S
	1PMD_527	L1M-R2-pMpEF1a:AtCas9:NLS	CRISPR in Marchantia paleacea	EC47811-L1M-R2 vector	pL0M-PU-pMpEF1a	pL0M-S-NLS	pl0M-C-AtCas9	t35S
	1PMD_863	L1M-R3-pMpaU6-1:MpaSYMRK-1 sgRNA-tRNAP	CRISPR in Marchantia paleacea	L1M-R3-pMpaU6-1:sgRNA-tRNAP	1101-1102 annealed
	1PMD_864	L1M-R3-pMpaU6-1:MpaSYMRK-3 sgRNA-tRNAP	CRISPR in Marchantia paleacea	L1M-R3-pMpaU6-1:sgRNA-tRNAP	1105-1106 annealed
	1PMD_866	L1M-R4-pMpaU6-1:MpaSYMRK-2 sgRNA-tRNAP	CRISPR in Marchantia paleacea	L1M-R4-pMpaU6-1:sgRNA-tRNAP	1103-1104 annealed
	1PMD_867	L1M-R4-pMpaU6-1:MpaSYMRK-4 sgRNA-tRNAP	CRISPR in Marchantia paleacea	L1M-R4-pMpaU6-1:sgRNA-tRNAP	1107-1108 annealed
	1PMD_204	L1M-R3-pMpaU6-1:sgRNA-tRNAP	CRISPR in Marchantia paleacea	EC47822-L1M-R2 vector	pL0M-PUSCT-MpaU6-1-sgRNA-tRNAP-scaffold
	1PMD_205	L1M-R4-pMpaU6-1:sgRNA-tRNAP	CRISPR in Marchantia paleacea	EC47831-L1M-R4 vector	pL0M-PUSCT-MpaU6-1-sgRNA-tRNAP-scaffold
	1PMD_875	L1M-R3-pMpaU6-1:MpaCCaMK-1 sgRNA-tRNAP	CRISPR in Marchantia paleacea	L1M-R3-pMpaU6-1:sgRNA-tRNAP	PMD1125-PMD1126 annealed
	1PMD_876	L1M-R3-pMpaU6-1:MpaCCaMK-3 sgRNA-tRNAP	CRISPR in Marchantia paleacea	L1M-R3-pMpaU6-1:sgRNA-tRNAP	PMD1129-PMD1130 annealed
	1PMD_877	L1M-R3-pMpaU6-1:MpaCCaMK-5 sgRNA-tRNAP	CRISPR in Marchantia paleacea	L1M-R3-pMpaU6-1:sgRNA-tRNAP	PMD1133-PMD1134 annealed
	1PMD_878	L1M-R4-pMpaU6-1:MpaCCaMK-2 sgRNA-tRNAP	CRISPR in Marchantia paleacea	L1M-R4-pMpaU6-1:sgRNA-tRNAP	PMD1127-PMD1128 annealed
	1PMD_879	L1M-R4-pMpaU6-1:MpaCCaMK-4 sgRNA-tRNAP	CRISPR in Marchantia paleacea	L1M-R4-pMpaU6-1:sgRNA-tRNAP	PMD1131-PMD1132 annealed
	1PMD_880	L1M-R4-pMpaU6-1:MpaCCaMK-6 sgRNA-tRNAP	CRISPR in Marchantia paleacea	L1M-R4-pMpaU6-1:sgRNA-tRNAP	PMD1135-PMD1136 annealed
	1PMD_619	L1M-R3-pMpU6-1:CYCLOPS 1_sgRNA-tRNAP	CRISPR in Marchantia paleacea	L1M-R3-pMpU6-1:sgRNA-tRNAP	PMD534-PMD535 annealed
	1PMD_620	L1M-R3-pMpU6-1:CYCLOPS 3_sgRNA-tRNAP	CRISPR in Marchantia paleacea	L1M-R3-pMpU6-1:sgRNA-tRNAP	PMD538-PMD539 annealed
	1PMD_622	L1M-R3-pMpU6-1:CYCLOPS 7_sgRNA-tRNAP	CRISPR in Marchantia paleacea	L1M-R3-pMpU6-1:sgRNA-tRNAP	PMD546-PMD547 annealed
	1PMD_624	L1M-R4-pMpU6-1:CYCLOPS 2_sgRNA-tRNAP	CRISPR in Marchantia paleacea	L1M-R4-pMpU6-1:sgRNA-tRNAP	PMD536-PMD537 annealed
	1PMD_625	L1M-R4-pMpU6-1:CYCLOPS 4_sgRNA-tRNAP	CRISPR in Marchantia paleacea	L1M-R4-pMpU6-1:sgRNA-tRNAP	PMD540-PMD541 annealed
	1PMD_627	L1M-R4-pMpU6-1:CYCLOPS 8_sgRNA-tRNAP	CRISPR in Marchantia paleacea	L1M-R4-pMpU6-1:sgRNA-tRNAP	PMD548-PMD549 annealed
	1PMD_97	L1M-R3-pMpU6-1:sgRNA-tRNAP	CRISPR in Marchantia paleacea	EC47822-L1M-R2 vector	pL0M-PUSCT-pMpU6-1-sgRNA-tRNAP-scaffold
	1PMD_98	L1M-R4-pMpU6-1:sgRNA-tRNAP	CRISPR in Marchantia paleacea	EC47831-L1M-R4 vector	pL0M-PUSCT-pMpU6-1-sgRNA-tRNAP-scaffold
	1PMD_269	L1M-R2-pMpEF1a-MpaCYCLOPS-DD	Transcriptomics in Marchantia paleacea	EC47811-L1M-R2 vector	pL0M-PU-pMpEF1a	pL0M-SC-MpaCYCLOPS-DD		t35S
	1PMD_329	L1M-R2-pMpEF1a-MtCYCLOPS-DD	Transcriptomics in Marchantia paleacea	EC47811-L1M-R2 vector	pL0M-PU-pMpEF1a	pL0M-SC-MtCYCLOPS-DD		t35S
	1PMD_328	L1M-R2-pMpEF1a-MtCCaMK-Kin	Transcriptomics in Marchantia paleacea	EC47811-L1M-R2 vector	pL0M-PU-pMpEF1a	pL0M-SC-MtCCaMK-Kin		t35S
	1PMD_1030	L1M-R1-p35S-ChlorosulfuronR_V2	Retransformation of Marchantia paleacea	EC47802-L1M-R1 vector	pL0M-PU-p35S	pL0M-SC-MpALS-mut		tNOS
	1PMD_843	L1M-R2-pMpEF1a-MpalCYCLOPS_CRISPR_Resistant	Retransformation of Marchantia paleacea	EC47811-L1M-R2 vector	pL0M-PU-pMpEF1a	pl0M-SC-MpaCYCLOPS_CRISPR_Resistant		t35S
	1PMD_1066	L1M-R2-pMpEF1a-MpaCCaMK_CRISPR_Resistant	Retransformation of Marchantia paleacea	EC47811-L1M-R2 vector	pL0M-PU-pMpEF1a	pl0M-SC-MpaCCaMK_CRISPR_Resistant		t35S
	1PMD_1341	L1M-R2-pMpEF1a-MpaSYMRK_CRISPR_Resistant	Retransformation of Marchantia paleacea	EC47811-L1M-R2 vector	pL0M-PU-pMpEF1a	pl0M-SC-MpaSYMRK_CRISPR_Resistant		t35S
	Reference number	Name	Sequence cloned (in small letters golden gate fusion sites)
L0	EC15058	pL0M-PU-p35S	ggagTCAACATGGTGGAGCACGACACTCTGGTCTACTCCAAAAATGTCAAAGATACAGTCTCAGAAGATCAAAGGGCTATTGAGACTTTTCAACAAAGGATAATTTCGGGAAACCTCCTCGGATTCCATTGCCCAGCTATCTGTCACTTCATCGAAAGGACAGTAGAAAAGGAAGGTGGCTCCTACAAATGCCATCATTGCGATAAAGGAAAGGCTATCATTCAAGATCTCTCTGCCGACAGTGGTCCCAAAGATGGACCCCCACCCACGAGGAGCATCGTGGAAAAAGAAGAGGTTCCAACCACGTCTACAAAGCAAGTGGATTGATGTGACATCTCCACTGACGTAAGGGATGACGCACAATCCCACTATCCTTCGCAAGACCCTTCCTCTATATAA…
	EC15062	pL0M-PU-pAtUBI10	ggagGACGTCGTTGTGGTTGGTGCTTTCCTTACATTCTGAGCCTCTTTCCTTCTAATCCACTCATCTGCATCTTCTTGTGTCCTTACTAATACCTCATTGGTTCCAAATTCCCTCCCTTTAAGCACCAGCTCGTTTCTGTTCTTCCACAGCCTCCCAAGTATCCAAGGGACTAAAGCCTCCACATTCTTCAGATCAGGATATTCTTGTTTAAGATGTTGAACTCTATGGAGGTTTGTATGAACTGATGATCTAGGACCGGATAAGTTCCCTTCTTCATAGCGAACTTATTCAAAGAATGTTTTGTGTATCATTCTTGTTACATTGTTATTAATGAAAAAATATTATTGGTCATTGGACTGAACACGAGTGTTAAATATGGACCAGGCCCCAAATAAGAT…
	EC89066	pL0M-PU-Lj_2xCYC_RE_pminNIN_Singh2014	ggagCGATTGCCATGTGGCACGCAGAGAGGAGCCCGATTGCCATGTGGCACGCAGAGAGGAGCCCTAGATGCTTACACTTGTGGGTCCTAGCAAGATACAATTAAAGAAATTTTGGGTTTTAAATAAGAGACTTGTTGATCGCATGTTGAGGCAAGGCAATCATTTTCCCAAGCACTGCTTATTAATTACAAACCACCTTCTCATCTCTTGCTCTTCAACTTAGCACTAGACAGAATCTAGCTTCAAACCTAATTAAGGTGAGTGAGTCTTGTACTTGATCCACTCTTGATATTCATGCCCTCACTTTCTTTCTCACTTACTATGTGTTTGTGGATATGTCTGAATTAATGATGATTCAACTCACTTAACTGATCATGTCAAATTACAGGTACTTAATT…
	EC15069	pL0M-SC-Hygromycin	aatgAAAAAGCCTGAACTCACCGCGACGTCTGTCGAGAAGTTTCTGATCGAAAAGTTCGACAGCGTCTCCGACCTGATGCAGCTCTCGGAGGGCGAAGAATCTCGTGCTTTCAGCTTCGATGTAGGAGGGCGTGGATATGTCCTGCGGGTAAATAGCTGCGCCGATGGTTTCTACAAAGATCGTTATGTTTATCGGCACTTTGCATCGGCCGCGCTCCCGATTCCGGAAGTGCTTGACATTGGGGAATTCAGCGAGAGCCTGACCTATTGCATCTCCCGCCGTGCCCAGGGTGTCACGTTGCAAGACCTGCCTGAAACCGAACTGCCCGCTGTTCTGCAGGTAAATTTCTAGTTTTTCTCCTTCATTTTCTTGGTTAGGACCCTTTTCTCTTTTTATTT…
	EC15073	pL0M-SC-DsRed	aatgGGGTCATCCAAGAATGTTATCAAGGAGTTCATGAGGTTTAAGGTTCGCATGGAAGGAACGGTCAATGGGCACGAGTTTGAAATAGAAGGCGAAGGAGAGGGGAGGCCATACGAAGGCCACAATACCGTAAAGCTTAAGGTAACCAAGGGGGGACCTTTGCCATTTGCTTGGGATATTTTGTCACCACAATTTCAGTATGGAAGCAAGGTATATGTCAAGCACCCTGCCGACATACCAGACTATAAAAAGCTGTCATTTCCTGAAGGATTTAAATGGGAAAGGGTCATGAACTTTGAAGATGGTGGCGTCGTTACTGTAACCCAGGATTCCAGTTTGCAGGATGGCTGTTTCATCTACAAGGTCAAGTTCATTGGCGTGAACTTTCCTTCCGATGG…
	EC75111	pL0M-SC-GUS	aatgGGTCAGTCCCTTATGTTACGTCCTGTAGAAACCCCAACCCGTGAAATCAAAAAACTCGACGGCCTGTGGGCATTCAGTCTGGATCGCGAAAACTGTGGAATTGATCAGCGTTGGTGGGAAAGCGCGTTACAAGAAAGCCGGGCAATTGCTGTGCCAGGCAGTTTTAACGATCAGTTCGCCGATGCAGATATTCGTAATTATGCGGGCAACGTCTGGTATCAGCGCGAAGTCTTTATACCGAAAGGTAAGTCTTACTCTCTCTTTTTTGGTCTGTATTTTTAATTTTTTGAAGTATACTATTTGTACTGACGCTAATAATCTTTTTTCAGGTTGGGCAGGCCAGCGTATCGTGCTGCGTTTCGATGCGGTCACTCATTACGGCAAAGTGTGGGTCA…
	EC41421	tNOS	gcttGTCAAGCAGATCGTTCAAACATTTGGCAATAAAGTTTCTTAAGATTGAATCCTGTTGCCGGTCTTGCGATGATTATCATATAATTTCTGTTGAATTACGTTAAGCATGTAATAATTAACATGTAATGCATGACGTTATTTATGAGATGGGTTTTTATGATTAGAGTCCCGCAATTATACATTTAATACGCGATAGAAAACAAAATATAGCGCGCAAACTAGGATAAATTATCGCGCGCGGTGTCATCTATGTTACTAGATCGAcgct
	EC41414	t35S	gcttCTCTAGCTAGAGTCGATCGACAAGCTCGAGTTTCTCCATAATAATGTGTGAGTAGTTCCCAGATAAGGGAATTAGGGTTCCTATAGGGTTTCGCTCATGTGTTGAGCATATAAGAAACCCTTAGTATGTATTTGTATTTGTAAAATACTTCTATCAATAAAATTTCTAATTCCTAAAACCAAAATCCAGTACTAAAATCCAGATcgct
	EC15251	pL0M-PU-LjUBI1	ggagGGAGAGAGGATTTTGAGGAAATAATTAATTGAATTACTTGTATTATTGATAAAGTAATTTAGATAAGTTGTTAGTACAACTTATTGCAACTATGGATAGACAAAAATCACTTATTTTAAGGGGAGAAGTATATAACAACTTATTATAAAATTTCTGAGCAGCCGGCCTCCTCCAATCAATCATAGAGAGTGGAGCCCATTCTGGAAAACCAAGGAACCCCCAACTTGCACTGGTGCGGTGGCCCAATTCAAAAAAAACGGGGCCCAGCAAAGTAACGCCGTTGTAACGATTTATCAATCCAAACTCAAAAGGCGGCGAGATGCGTTTAACTCCGTGAAATTAACAAACCGCCAACAACTTGCAATTTGCAACTACCGTTTCCAAGAAGAACTCAA…
	EC15201	pL0M-SC-MtCYCLOPS-DD	aatgGAAGGGAGAGGATTTTCTGGTTTATACAAGAATTCAAGTGAGGAGTTATTCTTGAAAACAGTGATGGAGAGTCCTATTGGTATGCCGGTACCTACCATGGAGATGTTAGGATTCAAGACTGTTTCTCAAAGCTTTCGCACCGATGATGAAGAGCTTTTCAAACGCTGGCTAACAAATGATCAAGAGGGATACAATTCATCAAGCATGGGACTTAACAGTCGTTTGTCGAAGAGAATATCAACTGAAATAGCTAATATGTCTAATCAACAACACATTGGTGTGGCTTCAGAAGGAAGAAACAATGATAAATCATGCTTACAAAATAACTTCTTGGCAAATGATGTTTCAAGTGATTTCAATTTTCCAATCAGAGATCCTGTTGATAGAGAATTGCA…
	EC89027	pL0M-SC-DistriCYCLOPS-DD	aatgGAAGGAAGGGGGCTTTCAGACTTGTATAGAAATTCCAGCGAGGAATTGTTTCTAAGATCTTATATGGAGAGCTCAGTTGCAATGCCTGGACCAAACATGGATACGTTGGGCTTTAAGAACCTATCTCAAAACTTTCGTACAGATGACGAGGAGCTCTTCAAAAGCTGGCTCACAAATGGAGAGGCAAGCATGTGTTTAAAGGCATTCAGTTCAGGGCATTCTTTTGTCACTACATCCCATATTCTTTCTTGTGCTTTACTTGAATTATTGCATCTATCTAGGAAATTTAGTCGTTTGTATAATACTGGCTATAACACACCAAGCATTGCACTTCGTACACGACAAGGATCACGGAGGATATCCACTGAACTAGCCACTTTGTCCTCTCAGCAACA…
	EC89033	pL0M-SC-MimpudCYCLOPS-DD	aatgGAGGGAAGGGGGTTTTCTGGTTTATATAAGAACACAAGTGAAGAGTTGTTTCTGAAGGCAGTGATGGAAACTCCTATTGGAATGCCTGCACCAACCATGGAGATGTTAGGCTTCAAGGCTGTTTCTCAGAGTTTTCGTGCAGATGACGAGGAACTCTTCAAACGTTGGCTAACAAATGGAGAGGCAAGCCAAGCCTATGATTCTATATTATATCATCACAACTTCTTTGCTTTTTTCAAAGGTTACAATTCAACAGGCATAGGACATACCAGTCGATTATCACAGAGGATATCCACTGAACTAGCCAATTTGTCTAATCCACAACATGTTGGTGTAATTTCAGAGGAAAAAATCAATGAAAAATTATATACACAAAATAACCTTTTAGTCAATGA…
	EC16958	pL0M-SC-HorvulCYCLOPS-DD	aatgGAGATGGAGGGCAGGGGTCTGTCTGACCTGTTCAGGAACACCAGCGAGGAGATCTTCCTCAAGGCGGTGATGGAGAACTCGATCGGAGTGGCGGCGCCGCCGAGCATGGAGATGATGGGGTTCAGAAACATGTCGCAGAGCTTCAGAGAAGATGACGAGGAGTTGTTCAACAGCTGGCTTATGAATGGAGAGATTCCAGGCTTTAGTCACCTGAATAATCGACCTCGACAACCATCTAGGTTGTCATCAGAAGCAGGTGCCTTTCCTAATCAACAACATGACATTGCTCGACAAAATTACCTTGTCGACAACTTGATCCCTGAGAATTGTGCAGTTCCTCCTGAATATGTGAATAACCATAACCAGCAACCACTCAAGAATGCAGCAGAGAAAGG…
	EC89045	pL0M-SC-NisshoCYCLOPS-DD	aatgGAAGGGAGAGGGTATTCAGGACTATACAAGAACTCAAGTGAGGAGTTGTTCCTTAAGACTGTGATGGAGAGCCCTATTGGAATGCCGGCGCCGCCAACCATGGAAATGTTGGGATTCAAGGCTGTGTCTCAAAGCTTCCGCGCAGACGACGAGGAGCTCTTCAACCGCTGGCTAACCAACGGAGAGGCAAGAATTGGTTACAATTCATCAAGCATAGGACTTAACAGCCGATTATCAAAGAGGATGTCCACTGAACTGGCCAACGTGTCTAATCAGCAGCCTGTTGGTGTATTTCCAGAGGAAAAAAGCAATGACCCTTTGGCTAACGATGTTTCAGGTGACTTCAATTTTCCAGTCAGAGATCCTGCTGATAGAGAAATGCAATCTGCTAACTT…
	EC11035	pL0M-SC-MpaCYCLOPS-DD	aatgATGGTAGACGTTCTGGATAGGCGAGTCACGCGAAGTTTGTCGAGTGAGCTACAAGCACGAGCAGCACAATCGGGTTCTTATCTACGCCATGATGTCTCCAGTTACAGTCCACAGCAGCAGAACCACTTGAATCACCTTGGCTATCACGAGGCAGCCGACAGTAGCCTCCATTATGGAATCTCCGGCTCGAACCATATTCATGTGGGCACACCTTATATGAGGAATACGAGCGAGGAGATTTACCTGAGCACTTTGATGGATCCATCCAATGGCATGATAGCTTCAAGTTCTGGCGTGGAAGGCCTCAACTTTTTAGACCCGTTGCAGCCTTCCAACGCAGCTCAAACACATCGAGGAAACGACGAGGAGCTTTTCCACCATTGGATTTCCAATAC…
	EC11085	pL0M-SC-ZeaMayCYCLOPS-DD	aatgGAGATGGAGGGCAGAGGCCTGTCTGATTTGTTCAGGAACACCAGCGAGGAGATCTTCCTCAAGGCAGTGATGGAGAACTCGATGGGAGTAGCAGCAGCGCCAAGCATGGAGATGCTGGGGTTCAAGAACACGTCGCGAAGTCTCAGAGAAGATGACGAGGAGCTGTTCAACAACTGGCTTATGAATGGAGAGATCCCTGGATTTGGGTCAGTGAACAATCACCCTCGACAACCATCTAGGTTGTCATCAGAAGCCGCAGGCCTTCCGAATCAACAGCATGACATTGCTCAACAAAGTTTTCTCACTGACAACTTGGTTCCACAGAATTTAACAATTCCTTCTGTCGAATATCCAAATAACCACAACCAGCAATCACTCAAAAATGCAGCAGAGAA…
	EC89106	pL0M-SC-FravesCYCLOPS-DD	aatgATGGAAGGAAGGGGGCTGTCAGACTTCTATAGGAATACTAGTGAGGAGTTGATCCTGAGATCTTATATGGAGAGCTCAAATGGAACCCCTCTACCAACCATGGAGATGCTTGGCTTCAAGAATTTGTCACAAAATTTTCGTGCTGATGACGAGGAGCTCTTCAAAAGCTGGCTCACAACTGGAGAGAACAATAACTTTAATTCCTCAAGCATTGCACATCGAACTCGATCAAGGAGGATTTCCACCGAAATTGCTAGTTTGTCTGGTCACCAACATGTTGGTCTGCTTCAAAAGAAAAGAAGCAATGAAGTTCTATTTCCGCAATATAACCCCATGCCTGATGAGAACTCAGCTGACCTCAATCAACATTCAAACAGGCTTGGTGTAGAAAGAGG…
	EC89366	pL0M-SC-PetaxiCYCLOPS-DD	aatgGAAGGAAGAGGATATTCAGATTTCTGTAGAAACACAAGCGAAGAATTGTTCATAAGAACTGTGATGGAGAGCTCAGTAGGAGTGCCTGCACCTACAATGGAGATGTTGGGTTTTAGAAATATCTCTCATTCCCTTCGAACTGACgaCGAGGAACTCTTCAAAACCTGGCTCACCAGTGCAGAGAATAATGGCCGTGACTCTACAACGATGGCACCCCGAGCTCGACAAGCATCACGAAGGATCTCCAGTGAACTCACCGGTCTATCTAATCAGCAGTTTGGGGGGATTCAGAAAAGAAAAGTGGCTGATAATCTGCAGCAACAGAATACATGTATTGCCAATGAATCATCTAGCAACCTTAACCAACATTCAACCAGGAATTCGACTGATAGGGA…
	EC89375	pL0M-SC-AntagroCYCLOPS-DD	aatgGATTTTCTGTTTGAGAACCGGAGGATAACGAGGAGCATTTCTAATGAGATCAAGCGAGCTGCCCAAGCTCAATCCTCGTTCAATCACGGTGACTCTTCGGTGGGGAATGGGTCCAACGGGTACCACCATCACATGGAGATGCAGACCTGCAAAGGGGAGGCAGGTCCTTCGCAGAACTCCTCTGGGTACTTCAGGGGCACAAGTGAAGAGATTTTCCTGCAGAACTTGATGGATGGGACCATGGTGGTTCCGTCCACCCCGAGTATTGAAGGGTTCATGGGCTCCCCTGCGCTGAATCGAATAAGCgaCGATGACTTGTTTCAGAACATGCTTGCCAACACCTCCCTGGACCAGAGCGTGGATCAGTCTCCTGCTCCCGATAGCTCTCGAATGAC…
	EC10785	pL0M-PU-pMpEF1a	CAAATGAGTCACACACATTGTTGAGAGACATATCAAAATAACTCAATTGTAAGGTAAGTTGATAGATTTCCCAGTTAAATGCATTATTTTAACAATATTTGTATCTCAAATTTTCAAAATCATATCAAATTTGCAGATCTTGATGATGATTCACAACTCTGTCATCGATTTTTGATTGTTAACGGGTATCGATATTTGGGTAACTTAAAAAGAATTTGCTAAAGATCTTAAAAAACAGATTAAAAAAACCTTTCAAAATAGCTAATCCTTTAAATCCGTTTCACAATATAATGCTCATTGATGATAATCGAAAAGATTCCATTTTAAAGTGCATATAAATTGCTTAATTATCTCTTTCTGTCTCGTAATATTTTGTTCTCTCCTATTGGATCGGACCCG…
	EC89222	pL0M-PU-pMpaCYCLOPS (2.4kb)	ggagCTTCTTAATTTTTTCCAAGGATTGAGGACGAGCCTTTGGCACTACTGTGTGGATACATTTTCTTCGCTATGCGTGTTACAGTCAATGACAGACTACAGCACTGAACTGTATGTTCAGGCTCTGTAGTCCACCACCTTGGACGAACTCTGAACGACGAGAATCTAATTTATACAGCTATAGGCTCTCTCTGCTAAGGTGAAGCGAGCTGCGCTGAGCTGAGTTGATCGTGGTAATTGACTGTAGTGGGACTAGACTGCACCAGAGGGGAAGGAATGAGAAGCAAATCAGAGTGTTTGTGCTGAAAGTTTGACAAGACAATCGATCCAATGGAGAGGGCAGGTGAAGGTCCAGGCACAGGCAAATGGGGACTTGAATTTTCTTTGGTAGTCGTGAAA…
	EC15101	pL0M-S-NLS	aatgCCTAAGAAGAAGAGAAAGGTTGGaggt
	EC15748	pl0M-C-AtCas9	aggtATGGATAAGAAGTACTCTATCGGACTTGACATCGGAACCAACTCTGTTGGATGGGCTGTTATCACCGATGAGTACAAGGTTCCATCTAAGAAGTTCAAGGTTCTTGGAAACACCGATAGACACTCTATCAAGAAGAACCTTATCGGTGCTCTTCTTTTCGATTCTGGAGAAACCGCTGAGGCTACCAGATTGAAGAGAACCGCTAGAAGAAGATACACCAGAAGAAAGAACAGAATCTGCTACCTTCAGGAAATCTTCTCTAACGAGATGGCTAAGGTTGATGATTCTTTCTTCCACAGACTTGAGGAGTCTTTCCTTGTTGAGGAGGATAAGAAGCACGAGAGACACCCAATCTTCGGAAACATCGTTGATGAGGTTGCTTACCACGAGAAGTA…
	EC89058	pL0M-PUSCT-MpaU6-1-sgRNA-tRNAP-scaffold	ggagTGATGGCTGAAGTTGTTCAGTCGAGATGTATGTATGGCAGGTCAAGGGGACGACTTTCACAGAGAGAGCATTAGTTCCGGGACGTAAACTCACGAAAAAAGTGGACGTGATAAAGCAAGAGAAAGCTTCAGTCGATGTTCCCGTGGACATGACAGAGGTGGCAGTAGGGACCAGCCGGCAGCTTCGTGTGACTGAACTGGCCACGGCTCCCCCACCACCCAGAAAGGCTCCTACCGGCCGGACACCTTGGGTTGTAATTCCTCCGTCCCCACCATCAGGAAGTAGAAAAGGACCCATCAGTCCAGCTCCAGCGCCCTAAATCTCGTTCTAGCGGATGCTATCCAATTTTGCTGCATGATGTAGGGATGCGCAGGTATTTGAGCTACAGGCTCTAT…
	EC11095	pL0M-PUSCT-pMpU6-1-sgRNA-tRNAP-scaffold	ggagTATTCATTCAAAAGAGATTTTTAAAGATCAATTTTTCTTTCTCATAAGTCTAATACGTCATGATAATAACTTTAAAAAAAATTGAACTCGTTAAAAAATTTGATCAAATTTTAATTTATTATTAGATCATATATTACATATCAGTTTCATAATGTTATACTAAGATCTTTCATATATATTTTAACCCACGAGACAAAATATGTTTATATCTTTATTTATTTAAATATTTTTTAGCTCAAAACATCGCAAACTCAGCTATCATAATGCTTTTTAATGAAAAAAACAAATTTTCCTATCATACTCTCATTGTTTATAATTTTTTAGAAAAAAAACTTGAAGATAAAATAACAACAATAATAGTTTCAAAAGCACATTTTTGTTGTAAATTTCAAGAA…
	EC10390	pL0M-SC-MtCCaMK-Kin	aatgGGATATGGAACAAGAAAACTCTCAGATGAATATGAAGTTTCAGAAATTCTAGGTAGAGGTGGATTTTCTGTTGTTAGAAAAGGTACAAAAAAATCAAGCATTGAAGAAGAAAAATCACAATCACAAGTAGCAATCAAAACCCTAAGAAGGTTAGGTGCTTCAAATAACCCTAGTGGATTACCAAGAAAAAAAGATATTGGAGAAAAAAGCACAATAGGGTTCCCTACAATGAGACAAGTTTCAGTTTCAGATACATTACTAACAAATGAGATACTTGTAATGAGGCGAATAGTCGAAAACGTTTCGCCACATCCAAATGTGATTGATCTTTATGATGTATATGAGGACACAAATGGTGTTCATCTTGTTCTTGAGCTTTGTTCCGGTGGTGAACT…
	EC89459	pL0M-SC-MpALS-mut	aatgGCGTCAATTAGTGGATGCGCAGCTGTGCCTTTGAGCATAGCGAGCCTGGAGAAGGTGCAGCCATCGGCAAGGTCTTGTTGCAAGGGAGCTAAAGAGCTAAAGGTGAGGAGTGGTTTCTTCTCGGGAGCCGCTCTGAGGGGACATGCATACAACACCTCTCGGAAAACTGAGCGTTCACTGGAAGTGAAAGCCCAAGCTGTTAGCGAGAAGATCCAGTCTGCAGTCGATGTGAGTGGACCACGGCTTAGCAGCGGGAAGTCACTCGTTGCACCAACCCCGTCCGACTTTCAGTCTCGCTACAAGGATGACGAGCCCCGCAAAGGAGCCGACATTTTGGTGGAGGCTCTTGAGCGAGAAGGGATTAGAACGGTGTTCGCTTATCCCGGCGGAGCGTC…
	EC89462	pl0M-SC-MpaCYCLOPS_CRISPR_Resistant	aatgATGGTAGACGTTCTGGATAGGCGAGTCACGCGAAGTTTGTCGAGTGAGCTACAAGCACGAGCAGCACAATCGGGTTCTTATCTACGCCAcGAcGTaagctcgTAttcgCCtCAaCAaCAaAAtCAtcTcAAcCAttTaGGgTAcCAtGAcGCtGCgGAttcatcattgCAcTAcGGtATaagtGGCTCGAACCATATTCATGTGGGCACACCTTATATGAGGAATACGAGCGAGGAGATTTACCTGAGCACTTTGATGGATCCATCCAATGGCATGATAGCTTCAAGTTCTGGCGTGGAAGGCCTCAACTTTTTAGACCCGTTGCAGCCTTCCAACGCAGCTCAAACACATCGAGGAAACagCGAGGAGCTTTTCCACCATTGGATTTCCAATAC…
	EC89464	pl0M-SC-MpaCCaMK_CRISPR_Resistant	aatgTTGGAAGATTCGAACCACCCcGCgtcgagcGGtGGtGTAGAATTTTATCATGTGGGGGAaAAaAGaAAatccCCcATGGTGGCGCTTGATCGGCCAGGGCAGCGCAGAGTAGATGACGATTACATAGTGGGCAAGGTACTGGGCAGCGGTGGATTCTCAGTGGTGCGCCAAGGCATGAACAGAGAAGATGGAGCGCTTGTGGCCATAAAAACTTTGAAGAAACAGGGCATGGGAATGGGCTTCGGACCAAATGCCATCCACCAACAGTTTGCTGGTGGTGGAGGAGGGCGGGGAATAGGAGGTGGTGGAGTGAAACGGAAACTAGGAATGACAGCCAGCACAACAGAGTTGTCCATCTCGGAGGCTCTCATTGCCAACGAGATCATAGTCATGAA…
	EC89556	pl0M-SC-MpaSYMRK_CRISPR_Resistant	aatgGAGGACACAGGAGAAGCGAGACATGCAGGCCGaTTtACtGCaAGgACcAGgTGTCTCCTTCTcGTgGCgATTTGGTTgCAgGTGGTTCCAGCAGTTGCTCAACCAGGGTATATTAGCTTAGCGTGTGGTACGGTACAGCGCACAAATGTCGCCGATTCTTCCGGcCTaGTaTGGATGCCgGAcGAcAGgTAtGTaCAGTCCGGAGAAAAATTTCAGGTTTCAGCGGGATCAGATTTAAGCCTGCGGTCTTTTTCTAGAGGCGCAAAAAATTGTTACACATTCGACGAGGTTCAACTTGGAAGGCGATACTTGATCCGCGGGACCTTTTTATACGCTAACTATGACGGTCTGAGCAGACCACCTAAGTTCGATGTAGCCGTCGATGCTACAGCAGT…
